# Supplementary material for: N-(Pyridin-2-ylmeth­yl)pyridin-2-amine
Source: Acta Crystallogr Sect E Struct Rep Online. 2011 May 7;67(Pt 6):o1355. doi: 10.1107/S1600536811016874 (PMC3120475; doi:10.1107/S1600536811016874)
Supplement: Supplementary file 1 [file e-67-o1355-sup1.cif]

##############################################################################
#                                                                            #
# This CIF contains the data in a paper accepted for publication in          #
# Acta Crystallographica Section E. It conforms to the requirements of       #
# Notes for Authors for Acta Crystallographica Section E, and has been       #
# peer reviewed under the auspices of the IUCr Commission on Journals.       #
#                                                                            #
# Full details of the Crystallographic Information File format               #
# are given in the paper "The Crystallographic Information File (CIF):       #
# a New Standard Archive File for Crystallography" by S. R. Hall, F. H.      #
# Allen and I. D. Brown [Acta Cryst. (1991), A47, 655-685].                  #
#                                                                            #
# The current version of the core CIF dictionary is obtainable from          #
# ftp://ftp.iucr.org/pub/cif_core.dic.                                       #
#                                                                            #
# Software is freely available for graphical display of the structure(s)     #
# in this CIF. For information consult the CIF software page                 #
# http://www.iucr.org/resources/cif/software.                                #
#                                                                            #
# This file may be used for bona fide research purposes within the           #
# scientific community so long as proper attribution is given to the journal # 
# article from which it was obtained.                                        #
#                                                                            #
##############################################################################
data_global
_audit_creation_method     'form.cif (version 2.0)'
_journal_data_validation_number     ?
_journal_date_recd_electronic     2011-05-03
_journal_date_accepted     2011-05-04
_journal_name_full     'Acta Crystallographica, Section E'
_journal_year     2011
_journal_volume     67
_journal_issue      6
_journal_page_first     o1355
_journal_page_last     o1355
_journal_paper_category     QO
_journal_coeditor_code     WN2432
loop_
    _publ_contact_author_name
    _publ_contact_author_address
    _publ_contact_author_email
    'Park, Ki-Min'
;
Department of Chemistry and Research Institute of Natural Sciences
Gyeongsang National University,
Jinju 660-701
Republic of Korea
;
 kmpark@gnu.ac.kr
    'Kim, Tae Ho'
;
Department of Chemistry and Research Institute of Natural Sciences
Gyeongsang National University,
Jinju 660-701
Republic of Korea
;
 thkim@gnu.ac.kr
_publ_contact_author_fax     '+82-55-753-7614'
_publ_contact_author_phone     '+82-55-772-1483'
_publ_section_title
;
<i>N</i>-(Pyridin-2-ylmethyl)pyridin-2-amine
;
loop_
    _publ_author_name
    _publ_author_address
    'Moon, Suk-Hee'
;
Department of Food & Nutrition
Kyungnam College of Information and Technology
Busan 616-701
Republic of Korea
;
    'Kim, Tae Ho'
;
Department of Chemistry and Research Institute of Natural Sciences
Gyeongsang National University,
Jinju 660-701
Republic of Korea
;
    'Park, Ki-Min'
;
Department of Chemistry and Research Institute of Natural Sciences
Gyeongsang National University,
Jinju 660-701
Republic of Korea
;
data_I
_audit_creation_method     SHELXTL
_chemical_name_systematic
;
<i>N</i>-(Pyridin-2-ylmethyl)pyridin-2-amine
;
_chemical_name_common     ?
_chemical_formula_moiety     'C11 H11 N3'
_chemical_formula_sum     'C11 H11 N3'
_chemical_formula_iupac     'C11 H11 N3'
_chemical_formula_weight     185.23
_chemical_melting_point     ?
_symmetry_cell_setting     orthorhombic
_symmetry_space_group_name_H-M     'P c a 21'
_symmetry_space_group_name_Hall     'P 2c -2ac'
loop_
    _symmetry_equiv_pos_as_xyz
    'x, y, z'
    '-x, -y, z+1/2'
    'x+1/2, -y, z'
    '-x+1/2, y, z+1/2'
_cell_length_a     14.5434(14)
_cell_length_b     5.8198(6)
_cell_length_c     23.045(2)
_cell_angle_alpha     90.00
_cell_angle_beta     90.00
_cell_angle_gamma     90.00
_cell_volume     1950.5(3)
_cell_formula_units_Z     8
_cell_measurement_reflns_used     4097
_cell_measurement_theta_min     2.26
_cell_measurement_theta_max     27.19
_cell_measurement_temperature     173(2)
_exptl_crystal_description     block
_exptl_crystal_colour     colorless
_exptl_crystal_size_max     0.45
_exptl_crystal_size_mid     0.30
_exptl_crystal_size_min     0.30
_exptl_crystal_density_diffrn     1.262
_exptl_crystal_density_meas     ?
_exptl_crystal_density_method     'not measured'
_exptl_crystal_F_000     784
_exptl_absorpt_coefficient_mu     0.079
_exptl_absorpt_correction_type     none
_exptl_absorpt_process_details     ?
_exptl_absorpt_correction_T_min     ?
_exptl_absorpt_correction_T_max     ?
_exptl_special_details
;
;
_diffrn_ambient_temperature     173(2)
_diffrn_radiation_type     MoK\a
_diffrn_radiation_wavelength     0.71073
_diffrn_radiation_source     'fine-focus sealed tube'
_diffrn_radiation_monochromator     graphite
_diffrn_measurement_device_type     'Bruker APEXII CCD'
_diffrn_measurement_method     '\f and \w'
_diffrn_detector_area_resol_mean     ?
_diffrn_reflns_number     11034
_diffrn_reflns_av_R_equivalents     0.0596
_diffrn_reflns_av_sigmaI/netI     0.0394
_diffrn_reflns_theta_min     2.80
_diffrn_reflns_theta_max     26.98
_diffrn_reflns_theta_full     26.98
_diffrn_measured_fraction_theta_max     1.000
_diffrn_measured_fraction_theta_full     1.000
_diffrn_reflns_limit_h_min     -18
_diffrn_reflns_limit_h_max     18
_diffrn_reflns_limit_k_min     -7
_diffrn_reflns_limit_k_max     7
_diffrn_reflns_limit_l_min     -21
_diffrn_reflns_limit_l_max     29
_refine_special_details
;
Refinement of <i>F</i>^2^ against ALL reflections. The weighted <i>R</i>-factor
<i>wR</i> and goodness of fit <i>S</i> are based on <i>F</i>^2^, conventional
<i>R</i>-factors <i>R</i> are based on <i>F</i>, with <i>F</i> set to zero for
negative <i>F</i>^2^. The threshold expression of <i>F</i>^2^ >
\s(<i>F</i>^2^) is used only for calculating <i>R</i>-factors(gt) <i>etc</i>.
and is not relevant to the choice of reflections for refinement.
<i>R</i>-factors based on <i>F</i>^2^ are statistically about twice as large
as those based on <i>F</i>, and <i>R</i>- factors based on ALL data will be
even larger.
;
_reflns_number_total     2182
_reflns_number_gt     1814
_reflns_threshold_expression     I>2\s(I)
_refine_ls_structure_factor_coef     Fsqd
_refine_ls_matrix_type     full
_refine_ls_R_factor_all     0.0681
_refine_ls_R_factor_gt     0.0541
_refine_ls_wR_factor_gt     0.1167
_refine_ls_wR_factor_ref     0.1243
_refine_ls_goodness_of_fit_ref     1.098
_refine_ls_restrained_S_all     1.098
_refine_ls_number_reflns     2182
_refine_ls_number_parameters     253
_refine_ls_number_restraints     1
_refine_ls_hydrogen_treatment     constr
_refine_ls_weighting_scheme     calc
_refine_ls_weighting_details
         'calc w=1/[\s^2^(Fo^2^)+(0.0449P)^2^+1.1368P] where P=(Fo^2^+2Fc^2^)/3'
_atom_sites_solution_hydrogens     geom
_atom_sites_solution_primary     direct
_atom_sites_solution_secondary     difmap
_refine_ls_shift/su_max     0.000
_refine_ls_shift/su_mean     0.000
_refine_diff_density_max     0.195
_refine_diff_density_min     -0.255
_refine_ls_extinction_method     none
_refine_ls_extinction_coef     ?
loop_
    _atom_type_symbol
    _atom_type_description
    _atom_type_scat_dispersion_real
    _atom_type_scat_dispersion_imag
    _atom_type_scat_source
    'C' 'C' 0.0033 0.0016
                         'International Tables Vol C Tables 4.2.6.8 and 6.1.1.4'
    'H' 'H' 0.0000 0.0000
                         'International Tables Vol C Tables 4.2.6.8 and 6.1.1.4'
    'N' 'N' 0.0061 0.0033
                         'International Tables Vol C Tables 4.2.6.8 and 6.1.1.4'
_computing_data_collection     'APEX2 (Bruker, 2006)'
_computing_cell_refinement     'SAINT (Bruker, 2006)'
_computing_data_reduction     'SAINT (Bruker, 2006)'
_computing_structure_solution     'SHELXTL (Sheldrick, 2008)'
_computing_structure_refinement     'SHELXTL (Sheldrick, 2008)'
_computing_molecular_graphics
                     'SHELXTL (Sheldrick, 2008) and DIAMOND (Brandenburg, 1998)'
_computing_publication_material     'SHELXTL (Sheldrick, 2008)'
loop_
    _atom_site_type_symbol
    _atom_site_label
    _atom_site_fract_x
    _atom_site_fract_y
    _atom_site_fract_z
    _atom_site_U_iso_or_equiv
    _atom_site_adp_type
    _atom_site_calc_flag
    _atom_site_refinement_flags
    _atom_site_occupancy
    _atom_site_symmetry_multiplicity
    _atom_site_disorder_assembly
    _atom_site_disorder_group
    N N1 0.4906(2) 0.8350(5) 0.22165(14) 0.0310(7) Uani d . 1 1 . .
    N N2 0.3345(2) 0.2870(6) 0.38908(15) 0.0372(8) Uani d . 1 1 . .
    N N3 0.4145(3) 0.5075(5) 0.24813(15) 0.0324(8) Uani d . 1 1 . .
    H H3N 0.3691 0.5445 0.2242 0.039 Uiso d R 1 1 . .
    C C1 0.5596(3) 0.9839(7) 0.2290(2) 0.0361(10) Uani d . 1 1 . .
    H H1 0.5633 1.1100 0.2029 0.043 Uiso calc R 1 1 . .
    C C2 0.6248(3) 0.9682(8) 0.2711(2) 0.0416(12) Uani d . 1 1 . .
    H H2 0.6728 1.0781 0.2741 0.050 Uiso calc R 1 1 . .
    C C3 0.6183(3) 0.7845(8) 0.30973(18) 0.0398(10) Uani d . 1 1 . .
    H H3 0.6617 0.7693 0.3403 0.048 Uiso calc R 1 1 . .
    C C4 0.5493(3) 0.6254(7) 0.30356(17) 0.0346(9) Uani d . 1 1 . .
    H H4 0.5449 0.4978 0.3291 0.041 Uiso calc R 1 1 . .
    C C5 0.4854(2) 0.6557(6) 0.25870(16) 0.0273(8) Uani d . 1 1 . .
    C C6 0.3857(3) 0.3394(6) 0.29081(18) 0.0332(9) Uani d . 1 1 . .
    H H6A 0.4400 0.2470 0.3021 0.040 Uiso calc R 1 1 . .
    H H6B 0.3411 0.2340 0.2723 0.040 Uiso calc R 1 1 . .
    C C7 0.3424(2) 0.4366(6) 0.34538(18) 0.0256(8) Uani d . 1 1 . .
    C C8 0.3101(3) 0.6580(6) 0.3489(2) 0.0435(11) Uani d . 1 1 . .
    H H8 0.3184 0.7623 0.3176 0.052 Uiso calc R 1 1 . .
    C C9 0.2650(4) 0.7265(7) 0.3993(2) 0.0528(13) Uani d . 1 1 . .
    H H9 0.2412 0.8779 0.4026 0.063 Uiso calc R 1 1 . .
    C C10 0.2553(3) 0.5742(7) 0.4439(2) 0.0421(11) Uani d . 1 1 . .
    H H10 0.2245 0.6160 0.4787 0.050 Uiso calc R 1 1 . .
    C C11 0.2916(3) 0.3591(8) 0.43671(19) 0.0424(10) Uani d . 1 1 . .
    H H11 0.2857 0.2537 0.4680 0.051 Uiso calc R 1 1 . .
    N N4 0.2551(2) 0.6738(5) 0.17549(13) 0.0287(7) Uani d . 1 1 . .
    N N5 0.4108(2) 1.2720(5) 0.01448(14) 0.0331(7) Uani d . 1 1 . .
    N N6 0.3312(3) 1.0014(5) 0.14957(16) 0.0347(9) Uani d . 1 1 . .
    H H6N 0.3770 0.9641 0.1761 0.042 Uiso d R 1 1 . .
    C C12 0.1866(3) 0.5246(7) 0.1674(2) 0.0336(10) Uani d . 1 1 . .
    H H12 0.1807 0.4016 0.1943 0.040 Uiso calc R 1 1 . .
    C C13 0.1236(3) 0.5373(7) 0.1227(2) 0.0396(11) Uani d . 1 1 . .
    H H13 0.0763 0.4260 0.1184 0.048 Uiso calc R 1 1 . .
    C C14 0.1323(3) 0.7189(8) 0.08444(18) 0.0417(10) Uani d . 1 1 . .
    H H14 0.0906 0.7338 0.0529 0.050 Uiso calc R 1 1 . .
    C C15 0.2011(3) 0.8777(7) 0.09179(17) 0.0359(9) Uani d . 1 1 . .
    H H15 0.2072 1.0033 0.0657 0.043 Uiso calc R 1 1 . .
    C C16 0.2625(2) 0.8514(6) 0.13870(17) 0.0282(8) Uani d . 1 1 . .
    C C17 0.3582(3) 1.1827(6) 0.11029(17) 0.0323(8) Uani d . 1 1 . .
    H H17A 0.4007 1.2869 0.1311 0.039 Uiso calc R 1 1 . .
    H H17B 0.3027 1.2728 0.1001 0.039 Uiso calc R 1 1 . .
    C C18 0.4040(2) 1.1067(6) 0.05466(17) 0.0255(8) Uani d . 1 1 . .
    C C19 0.4391(3) 0.8888(6) 0.0460(2) 0.0381(10) Uani d . 1 1 . .
    H H19 0.4316 0.7733 0.0747 0.046 Uiso calc R 1 1 . .
    C C20 0.4848(3) 0.8417(7) -0.0045(2) 0.0487(12) Uani d . 1 1 . .
    H H20 0.5108 0.6939 -0.0106 0.058 Uiso calc R 1 1 . .
    C C21 0.4930(4) 1.0085(8) -0.0462(2) 0.0458(12) Uani d . 1 1 . .
    H H21 0.5244 0.9797 -0.0816 0.055 Uiso calc R 1 1 . .
    C C22 0.4541(3) 1.2192(7) -0.03478(18) 0.0387(9) Uani d . 1 1 . .
    H H22 0.4583 1.3345 -0.0639 0.046 Uiso calc R 1 1 . .
loop_
    _atom_site_aniso_label
    _atom_site_aniso_U_11
    _atom_site_aniso_U_22
    _atom_site_aniso_U_33
    _atom_site_aniso_U_12
    _atom_site_aniso_U_13
    _atom_site_aniso_U_23
    N1 0.0295(17) 0.0376(17) 0.0260(17) -0.0019(14) 0.0012(13) 0.0025(14)
    N2 0.043(2) 0.0342(17) 0.0342(18) 0.0037(15) -0.0029(16) 0.0128(15)
    N3 0.030(2) 0.0433(18) 0.024(2) -0.0028(14) 0.0009(17) 0.0062(14)
    C1 0.032(2) 0.037(2) 0.040(3) -0.0005(16) 0.005(2) -0.0010(18)
    C2 0.028(2) 0.053(3) 0.044(3) -0.0048(19) 0.002(2) -0.008(2)
    C3 0.024(2) 0.061(3) 0.034(2) 0.0052(18) -0.0063(17) -0.005(2)
    C4 0.0283(19) 0.050(2) 0.025(2) 0.0041(18) 0.0005(16) 0.0060(18)
    C5 0.0246(18) 0.0343(18) 0.0230(18) 0.0020(15) 0.0050(15) -0.0028(16)
    C6 0.035(2) 0.0266(17) 0.038(2) -0.0008(16) -0.0008(18) 0.0007(18)
    C7 0.0192(17) 0.0283(17) 0.0292(19) -0.0044(14) -0.0030(16) 0.0050(15)
    C8 0.047(3) 0.0277(19) 0.056(3) 0.0024(18) 0.016(2) 0.014(2)
    C9 0.056(3) 0.033(2) 0.069(3) 0.000(2) 0.026(3) -0.003(2)
    C10 0.039(2) 0.052(2) 0.036(3) -0.008(2) 0.009(2) -0.008(2)
    C11 0.043(2) 0.055(2) 0.029(2) 0.001(2) 0.0033(19) 0.011(2)
    N4 0.0276(17) 0.0320(15) 0.0265(17) 0.0025(13) 0.0021(13) 0.0006(13)
    N5 0.0383(18) 0.0299(16) 0.0310(17) 0.0081(14) -0.0028(15) 0.0027(15)
    N6 0.032(2) 0.0382(18) 0.034(2) -0.0037(14) -0.0074(19) 0.0087(15)
    C12 0.028(2) 0.0363(19) 0.037(2) 0.0048(16) 0.009(2) -0.0018(17)
    C13 0.025(2) 0.051(2) 0.044(3) 0.0010(18) 0.001(2) -0.012(2)
    C14 0.027(2) 0.067(3) 0.031(2) 0.0088(19) -0.0016(17) -0.004(2)
    C15 0.0261(19) 0.048(2) 0.033(2) 0.0044(17) -0.0009(17) 0.0066(19)
    C16 0.0249(18) 0.0361(18) 0.0237(18) 0.0085(15) 0.0019(15) 0.0006(16)
    C17 0.035(2) 0.0317(19) 0.0303(19) 0.0053(16) 0.0031(17) 0.0011(17)
    C18 0.0223(16) 0.0235(16) 0.0306(19) -0.0014(15) -0.0085(16) 0.0005(16)
    C19 0.034(2) 0.0250(18) 0.055(3) 0.0012(16) 0.011(2) 0.0082(19)
    C20 0.047(3) 0.0262(19) 0.073(3) 0.0009(18) 0.022(2) -0.008(2)
    C21 0.042(3) 0.052(2) 0.043(3) -0.0035(19) 0.012(2) -0.014(2)
    C22 0.045(2) 0.046(2) 0.0252(19) -0.0010(19) -0.0057(19) 0.0028(18)
_geom_special_details
;
All e.s.d.'s (except the e.s.d. in the dihedral angle between two l.s. planes)
are estimated using the full covariance matrix. The cell e.s.d.'s are taken
into account individually in the estimation of e.s.d.'s in distances, angles
and torsion angles; correlations between e.s.d.'s in cell parameters are only
used when they are defined by crystal symmetry. An approximate (isotropic)
treatment of cell e.s.d.'s is used for estimating e.s.d.'s involving l.s.
planes.
;
loop_
    _geom_bond_atom_site_label_1
    _geom_bond_atom_site_label_2
    _geom_bond_site_symmetry_2
    _geom_bond_distance
    _geom_bond_publ_flag
    N1 C1 . 1.336(5) ?
    N1 C5 . 1.350(5) ?
    N2 C11 . 1.331(6) ?
    N2 C7 . 1.337(5) ?
    N3 C5 . 1.365(5) ?
    N3 C6 . 1.449(5) ?
    N3 H3N . 0.8867 ?
    C1 C2 . 1.360(7) ?
    C1 H1 . 0.9500 ?
    C2 C3 . 1.394(7) ?
    C2 H2 . 0.9500 ?
    C3 C4 . 1.373(6) ?
    C3 H3 . 0.9500 ?
    C4 C5 . 1.401(5) ?
    C4 H4 . 0.9500 ?
    C6 C7 . 1.516(6) ?
    C6 H6A . 0.9900 ?
    C6 H6B . 0.9900 ?
    C7 C8 . 1.374(5) ?
    C8 C9 . 1.391(7) ?
    C8 H8 . 0.9500 ?
    C9 C10 . 1.365(7) ?
    C9 H9 . 0.9500 ?
    C10 C11 . 1.368(6) ?
    C10 H10 . 0.9500 ?
    C11 H11 . 0.9500 ?
    N4 C12 . 1.335(5) ?
    N4 C16 . 1.341(5) ?
    N5 C22 . 1.334(5) ?
    N5 C18 . 1.339(5) ?
    N6 C16 . 1.351(5) ?
    N6 C17 . 1.445(5) ?
    N6 H6N . 0.9301 ?
    C12 C13 . 1.382(6) ?
    C12 H12 . 0.9500 ?
    C13 C14 . 1.382(6) ?
    C13 H13 . 0.9500 ?
    C14 C15 . 1.373(6) ?
    C14 H14 . 0.9500 ?
    C15 C16 . 1.410(5) ?
    C15 H15 . 0.9500 ?
    C17 C18 . 1.511(6) ?
    C17 H17A . 0.9900 ?
    C17 H17B . 0.9900 ?
    C18 C19 . 1.381(5) ?
    C19 C20 . 1.367(6) ?
    C19 H19 . 0.9500 ?
    C20 C21 . 1.372(7) ?
    C20 H20 . 0.9500 ?
    C21 C22 . 1.376(6) ?
    C21 H21 . 0.9500 ?
    C22 H22 . 0.9500 ?
loop_
    _geom_angle_atom_site_label_1
    _geom_angle_atom_site_label_2
    _geom_angle_atom_site_label_3
    _geom_angle_site_symmetry_1
    _geom_angle_site_symmetry_3
    _geom_angle
    _geom_angle_publ_flag
    C1 N1 C5 . . 117.6(3) ?
    C11 N2 C7 . . 117.2(3) ?
    C5 N3 C6 . . 121.6(3) ?
    C5 N3 H3N . . 121.3 ?
    C6 N3 H3N . . 111.7 ?
    N1 C1 C2 . . 124.8(4) ?
    N1 C1 H1 . . 117.6 ?
    C2 C1 H1 . . 117.6 ?
    C1 C2 C3 . . 117.4(4) ?
    C1 C2 H2 . . 121.3 ?
    C3 C2 H2 . . 121.3 ?
    C4 C3 C2 . . 120.0(4) ?
    C4 C3 H3 . . 120.0 ?
    C2 C3 H3 . . 120.0 ?
    C3 C4 C5 . . 118.5(4) ?
    C3 C4 H4 . . 120.8 ?
    C5 C4 H4 . . 120.8 ?
    N1 C5 N3 . . 114.7(3) ?
    N1 C5 C4 . . 121.7(3) ?
    N3 C5 C4 . . 123.5(3) ?
    N3 C6 C7 . . 115.5(3) ?
    N3 C6 H6A . . 108.4 ?
    C7 C6 H6A . . 108.4 ?
    N3 C6 H6B . . 108.4 ?
    C7 C6 H6B . . 108.4 ?
    H6A C6 H6B . . 107.5 ?
    N2 C7 C8 . . 122.5(4) ?
    N2 C7 C6 . . 114.7(3) ?
    C8 C7 C6 . . 122.8(4) ?
    C7 C8 C9 . . 118.6(4) ?
    C7 C8 H8 . . 120.7 ?
    C9 C8 H8 . . 120.7 ?
    C10 C9 C8 . . 119.4(4) ?
    C10 C9 H9 . . 120.3 ?
    C8 C9 H9 . . 120.3 ?
    C9 C10 C11 . . 117.6(4) ?
    C9 C10 H10 . . 121.2 ?
    C11 C10 H10 . . 121.2 ?
    N2 C11 C10 . . 124.7(4) ?
    N2 C11 H11 . . 117.7 ?
    C10 C11 H11 . . 117.7 ?
    C12 N4 C16 . . 118.2(3) ?
    C22 N5 C18 . . 117.2(3) ?
    C16 N6 C17 . . 123.8(4) ?
    C16 N6 H6N . . 120.1 ?
    C17 N6 H6N . . 112.9 ?
    N4 C12 C13 . . 124.4(4) ?
    N4 C12 H12 . . 117.8 ?
    C13 C12 H12 . . 117.8 ?
    C12 C13 C14 . . 117.1(4) ?
    C12 C13 H13 . . 121.4 ?
    C14 C13 H13 . . 121.4 ?
    C15 C14 C13 . . 120.2(4) ?
    C15 C14 H14 . . 119.9 ?
    C13 C14 H14 . . 119.9 ?
    C14 C15 C16 . . 118.9(4) ?
    C14 C15 H15 . . 120.6 ?
    C16 C15 H15 . . 120.6 ?
    N4 C16 N6 . . 116.1(3) ?
    N4 C16 C15 . . 121.2(3) ?
    N6 C16 C15 . . 122.7(4) ?
    N6 C17 C18 . . 115.9(3) ?
    N6 C17 H17A . . 108.3 ?
    C18 C17 H17A . . 108.3 ?
    N6 C17 H17B . . 108.3 ?
    C18 C17 H17B . . 108.3 ?
    H17A C17 H17B . . 107.4 ?
    N5 C18 C19 . . 122.2(4) ?
    N5 C18 C17 . . 114.1(3) ?
    C19 C18 C17 . . 123.7(3) ?
    C20 C19 C18 . . 119.1(4) ?
    C20 C19 H19 . . 120.5 ?
    C18 C19 H19 . . 120.5 ?
    C19 C20 C21 . . 119.8(4) ?
    C19 C20 H20 . . 120.1 ?
    C21 C20 H20 . . 120.1 ?
    C20 C21 C22 . . 117.4(4) ?
    C20 C21 H21 . . 121.3 ?
    C22 C21 H21 . . 121.3 ?
    N5 C22 C21 . . 124.2(4) ?
    N5 C22 H22 . . 117.9 ?
    C21 C22 H22 . . 117.9 ?
loop_
    _geom_torsion_atom_site_label_1
    _geom_torsion_atom_site_label_2
    _geom_torsion_atom_site_label_3
    _geom_torsion_atom_site_label_4
    _geom_torsion_site_symmetry_1
    _geom_torsion_site_symmetry_2
    _geom_torsion_site_symmetry_3
    _geom_torsion_site_symmetry_4
    _geom_torsion
    _geom_torsion_publ_flag
    C5 N1 C1 C2 . . . . 0.0(6) ?
    N1 C1 C2 C3 . . . . -0.8(7) ?
    C1 C2 C3 C4 . . . . 1.5(6) ?
    C2 C3 C4 C5 . . . . -1.3(6) ?
    C1 N1 C5 N3 . . . . -178.8(4) ?
    C1 N1 C5 C4 . . . . 0.2(5) ?
    C6 N3 C5 N1 . . . . -165.2(3) ?
    C6 N3 C5 C4 . . . . 15.8(6) ?
    C3 C4 C5 N1 . . . . 0.5(6) ?
    C3 C4 C5 N3 . . . . 179.3(4) ?
    C5 N3 C6 C7 . . . . 67.4(5) ?
    C11 N2 C7 C8 . . . . 1.5(6) ?
    C11 N2 C7 C6 . . . . -175.8(3) ?
    N3 C6 C7 N2 . . . . -166.2(3) ?
    N3 C6 C7 C8 . . . . 16.5(5) ?
    N2 C7 C8 C9 . . . . -2.0(7) ?
    C6 C7 C8 C9 . . . . 175.1(4) ?
    C7 C8 C9 C10 . . . . 1.0(8) ?
    C8 C9 C10 C11 . . . . 0.4(7) ?
    C7 N2 C11 C10 . . . . 0.0(7) ?
    C9 C10 C11 N2 . . . . -1.0(7) ?
    C16 N4 C12 C13 . . . . 1.7(6) ?
    N4 C12 C13 C14 . . . . -0.8(6) ?
    C12 C13 C14 C15 . . . . -0.2(6) ?
    C13 C14 C15 C16 . . . . 0.3(6) ?
    C12 N4 C16 N6 . . . . 178.1(4) ?
    C12 N4 C16 C15 . . . . -1.6(5) ?
    C17 N6 C16 N4 . . . . 170.6(3) ?
    C17 N6 C16 C15 . . . . -9.7(6) ?
    C14 C15 C16 N4 . . . . 0.6(6) ?
    C14 C15 C16 N6 . . . . -179.0(4) ?
    C16 N6 C17 C18 . . . . -69.3(5) ?
    C22 N5 C18 C19 . . . . -0.7(6) ?
    C22 N5 C18 C17 . . . . 177.2(3) ?
    N6 C17 C18 N5 . . . . 166.9(3) ?
    N6 C17 C18 C19 . . . . -15.2(5) ?
    N5 C18 C19 C20 . . . . 2.1(6) ?
    C17 C18 C19 C20 . . . . -175.6(4) ?
    C18 C19 C20 C21 . . . . -1.7(7) ?
    C19 C20 C21 C22 . . . . 0.1(7) ?
    C18 N5 C22 C21 . . . . -1.1(6) ?
    C20 C21 C22 N5 . . . . 1.4(7) ?
    C5 N3 C6 C7 . . . . 67.4(5) ?
    C16 N6 C17 C18 . . . . -69.3(5) ?
loop_
    _geom_hbond_atom_site_label_D
    _geom_hbond_atom_site_label_H
    _geom_hbond_atom_site_label_A
    _geom_hbond_site_symmetry_A
    _geom_hbond_distance_DH
    _geom_hbond_distance_HA
    _geom_hbond_distance_DA
    _geom_hbond_angle_DHA
    _geom_hbond_publ_flag
    N3 H3N N4 . 0.89 2.14 3.019(5) 172 y
    N6 H6N N1 . 0.93 2.10 3.012(5) 168 y
    C1 H1 Cg1 3_575 0.95 2.77 3.53 137 y
    C3 H3 Cg2 3_565 0.95 2.85 3.69 147 y
    C14 H14 Cg3 3_475 0.95 2.65 3.51 149 y
