# Supplementary material for: N-(Pyridin-2-ylmeth­yl)pyridin-2-amine
Source: Acta Crystallogr Sect E Struct Rep Online. 2011 May 7;67(Pt 6):o1355. doi: 10.1107/S1600536811016874 (PMC3120475; doi:10.1107/S1600536811016874)
Supplement: Supplementary file 2 [file e-67-o1355-Isup2.hkl]

# 
# h,k,l, Fc-squared, Fo-squared, sigma(Fo-squared) and status flag 
# 
data_I
_shelx_title ' 2N2 in Pca2(1)' 
_shelx_refln_list_code          4 
_shelx_F_calc_maximum      217.24 
_exptl_crystal_F_000       784.00 
_reflns_d_resolution_high  0.7834 
 
loop_ 
 _symmetry_equiv_pos_as_xyz 
 'x, y, z' 
 '-x, -y, z+1/2' 
 'x+1/2, -y, z' 
 '-x+1/2, y, z+1/2' 
 
_cell_length_a    14.5434 
_cell_length_b     5.8198 
_cell_length_c    23.0445 
_cell_angle_alpha  90.000 
_cell_angle_beta   90.000 
_cell_angle_gamma  90.000 
 
_shelx_F_squared_multiplier     1.000 
 
loop_ 
 _refln_index_h 
 _refln_index_k 
 _refln_index_l 
 _refln_F_squared_calc 
 _refln_F_squared_meas 
 _refln_F_squared_sigma 
 _refln_observed_status 
   2   0   0       35.06       30.35      1.74 o 
   4   0   0        8.22        9.70      2.59 o 
   6   0   0        0.00       -4.09      2.39 o 
   8   0   0      890.05      927.77     23.68 o 
  10   0   0        0.45       -3.71      3.98 o 
  12   0   0      189.06      198.76      9.64 o 
  14   0   0       33.50       36.92     15.23 o 
  16   0   0      407.94      393.72     15.69 o 
  18   0   0        1.77        1.11      9.87 o 
   0   1   0       30.39       35.84      2.01 o 
   1   1   0       49.37       53.35      1.46 o 
   2   1   0     4777.08     4693.34     87.03 o 
   3   1   0    14686.93    14402.72    376.40 o 
   4   1   0      249.34      231.89      3.08 o 
   5   1   0     3849.07     3895.98    113.75 o 
   6   1   0      551.05      519.06      6.85 o 
   7   1   0       59.68       61.12      2.29 o 
   8   1   0        7.76        9.89      2.04 o 
   9   1   0      587.08      602.51     33.04 o 
  10   1   0       13.40        9.28      3.45 o 
  11   1   0        1.36       -0.41      3.40 o 
  12   1   0        1.62       -3.80      3.75 o 
  13   1   0      115.37       95.90      5.99 o 
  14   1   0      113.98      128.58      7.61 o 
  15   1   0        0.31        0.91      6.19 o 
  16   1   0        7.67       16.55      7.33 o 
  17   1   0      598.64      569.16     16.95 o 
  18   1   0       74.31       94.44     11.23 o 
   0   2   0      679.39      781.01     10.02 o 
   1   2   0        0.69        3.19      2.83 o 
   2   2   0      109.59      114.68      2.84 o 
   3   2   0      140.68      165.86      3.69 o 
   4   2   0      349.85      368.79      6.15 o 
   5   2   0      281.78      331.88      5.81 o 
   6   2   0       97.31       89.52      4.18 o 
   7   2   0     1228.16     1335.28     45.10 o 
   8   2   0      558.67      573.10     16.90 o 
   9   2   0      158.87      148.52      7.16 o 
  10   2   0       12.17       11.91      3.62 o 
  11   2   0        0.17       -0.69      3.72 o 
  12   2   0       21.44       19.68      4.58 o 
  13   2   0       88.55      103.19      8.29 o 
  14   2   0        3.01       -6.21      7.64 o 
  15   2   0       45.55       43.87      7.85 o 
  16   2   0        5.90       -4.20     11.96 o 
  17   2   0       90.05      101.52     14.12 o 
   0   3   0      393.21      376.44     12.47 o 
   1   3   0      476.40      467.20      6.33 o 
   2   3   0      341.59      351.69      9.67 o 
   3   3   0       24.59       30.84      2.70 o 
   4   3   0       28.00       42.74      3.21 o 
   5   3   0       70.77       85.26      3.43 o 
   6   3   0       14.51       29.52      3.07 o 
   7   3   0       18.28       25.08      3.14 o 
   8   3   0       10.00       17.12      4.25 o 
   9   3   0       38.45       43.62      4.49 o 
  10   3   0       31.33       31.29      5.40 o 
  11   3   0        7.00        4.50      4.85 o 
  12   3   0        1.35      -12.28      6.14 o 
  13   3   0        4.33       -1.40     11.11 o 
  14   3   0       27.87       37.04      9.56 o 
  15   3   0       31.88       24.30      9.74 o 
  16   3   0       17.49       10.54     19.09 o 
   0   4   0       93.42       71.69      4.35 o 
   1   4   0        1.22        1.94      1.99 o 
   2   4   0        2.13        5.85      2.48 o 
   3   4   0      107.55       97.39      4.17 o 
   4   4   0     1068.32     1014.79     24.89 o 
   5   4   0       23.03       18.15      3.26 o 
   6   4   0       16.97       16.51      3.39 o 
   7   4   0       51.76       56.83      5.27 o 
   8   4   0       13.04       20.25      5.16 o 
   9   4   0       88.16       87.44      6.95 o 
  10   4   0       21.62       42.71      8.40 o 
  11   4   0       81.82      106.68     11.70 o 
  12   4   0       30.56       20.37      8.37 o 
  13   4   0       58.75       72.63     11.78 o 
  14   4   0        2.97      -12.23     19.35 o 
  15   4   0        1.85       -9.73      9.42 o 
   0   5   0       69.60       69.91      6.49 o 
   1   5   0       62.86       64.84      4.51 o 
   2   5   0      110.16      120.43      6.54 o 
   3   5   0        0.91       -7.83      3.91 o 
   4   5   0       48.98       64.60      6.87 o 
   5   5   0       97.30      111.98      8.47 o 
   6   5   0      349.79      313.56      9.93 o 
   7   5   0      156.26      146.60      6.61 o 
   8   5   0       49.81       63.45      6.36 o 
   9   5   0       15.26       16.02      7.22 o 
  10   5   0      119.07      123.67     10.44 o 
  11   5   0        5.73        8.98     10.77 o 
  12   5   0       35.76       38.98     10.70 o 
  13   5   0      125.40      144.49     15.13 o 
   0   6   0      546.43      510.10     24.08 o 
   1   6   0      199.42      195.22     11.47 o 
   2   6   0       19.09       17.20      9.78 o 
   3   6   0        0.54       -5.92     10.44 o 
   4   6   0      102.80      125.27     12.17 o 
   5   6   0      110.66      119.69     10.74 o 
   6   6   0      145.94      125.80      8.11 o 
   7   6   0        2.93       -2.51      5.87 o 
   8   6   0       52.74       62.38      8.45 o 
   9   6   0       60.81       98.30     17.69 o 
  10   6   0       33.15       43.49     15.16 o 
   0   7   0       89.36      113.46     20.08 o 
   1   7   0        4.59       11.96     13.04 o 
   2   7   0       13.81        9.21      8.65 o 
   3   7   0        3.28       -6.08      8.46 o 
   4   7   0       14.00       14.80      9.26 o 
   5   7   0       18.69       39.06     26.07 o 
   6   7   0        9.36       18.19     14.10 o 
   2   0   1     1313.63     1258.78     62.25 o 
   4   0   1    17727.49    16043.81    487.22 o 
   6   0   1       69.72       75.53      3.38 o 
   8   0   1       49.92       59.82      3.62 o 
  10   0   1      103.39       88.37      4.48 o 
  12   0   1        9.55        9.16      4.30 o 
  14   0   1     2382.90     2219.14     23.12 o 
  16   0   1       27.29       39.79      7.10 o 
  18   0   1        2.82        2.54      7.44 o 
   1   1   1     2555.08     2474.83     40.42 o 
   2   1   1     8406.62     8165.89    122.27 o 
   3   1   1     5721.81     5577.83    114.36 o 
   4   1   1      586.39      543.68      7.64 o 
   5   1   1     3104.97     3198.74     46.16 o 
   6   1   1       85.78       97.74      2.34 o 
   7   1   1      134.00      124.81      3.13 o 
   8   1   1      346.74      393.24      9.04 o 
   9   1   1      246.67      269.34      4.52 o 
  10   1   1       21.54       22.19      2.66 o 
  11   1   1       13.16       21.12      2.90 o 
  12   1   1       12.61        9.13      3.02 o 
  13   1   1      128.19      119.70      4.46 o 
  14   1   1       54.48       62.51      4.71 o 
  15   1   1        9.66        4.10      3.90 o 
  16   1   1       65.99       85.59      5.94 o 
  17   1   1      171.26      167.93      6.24 o 
  18   1   1       35.88       44.25      6.57 o 
   1   2   1      181.32      202.35      2.06 o 
   2   2   1      506.48      524.58      5.08 o 
   3   2   1     1906.72     1899.29     18.32 o 
   4   2   1     1079.37     1110.84     23.92 o 
   5   2   1      251.22      296.35      4.90 o 
   6   2   1      374.93      403.61      7.31 o 
   7   2   1      350.68      392.63      8.21 o 
   8   2   1       53.78       60.72      2.35 o 
   9   2   1      144.02      135.88      3.09 o 
  10   2   1      163.93      148.50      4.22 o 
  11   2   1       27.63       30.34      3.26 o 
  12   2   1        2.12        2.27      3.69 o 
  13   2   1       16.32       16.24      4.05 o 
  14   2   1       87.93       94.34      6.15 o 
  15   2   1        7.83        6.42      4.27 o 
  16   2   1        0.08       -6.63      5.09 o 
  17   2   1      185.70      169.36      9.29 o 
   1   3   1      454.63      453.14      5.77 o 
   2   3   1      277.46      287.29      3.37 o 
   3   3   1      177.03      183.03      2.91 o 
   4   3   1     1682.68     1845.66     29.42 o 
   5   3   1       93.18       81.90      2.41 o 
   6   3   1       40.34       61.43      2.67 o 
   7   3   1       22.34       29.08      2.25 o 
   8   3   1        5.25        7.59      1.93 o 
   9   3   1       63.77       72.60      3.49 o 
  10   3   1      104.70       99.81      4.94 o 
  11   3   1      132.66      119.20      5.55 o 
  12   3   1      343.90      307.27      8.03 o 
  13   3   1       40.82       39.09      6.65 o 
  14   3   1       11.12        7.11      6.00 o 
  15   3   1        9.00        4.23      6.24 o 
  16   3   1       18.87       26.36      7.47 o 
   1   4   1        9.66        8.21      1.56 o 
   2   4   1       71.04       80.03      2.49 o 
   3   4   1      142.58      141.34      3.12 o 
   4   4   1       66.99       74.67      3.07 o 
   5   4   1       50.67       57.11      3.15 o 
   6   4   1       22.23       43.90      3.10 o 
   7   4   1        2.69        0.94      2.29 o 
   8   4   1       10.01        9.36      3.15 o 
   9   4   1      107.26      103.19      6.01 o 
  10   4   1      257.48      229.42      8.10 o 
  11   4   1      116.46      129.28      8.50 o 
  12   4   1       80.79       93.09      8.33 o 
  13   4   1       28.56       37.96      7.27 o 
  14   4   1       49.62       61.61      8.33 o 
  15   4   1       13.33       14.55      7.27 o 
   1   5   1      201.81      190.76      4.31 o 
   2   5   1      100.66       95.50      4.04 o 
   3   5   1       58.11       76.63      4.95 o 
   4   5   1      540.87      502.09     11.62 o 
   5   5   1      366.71      327.65      7.10 o 
   6   5   1        7.32       11.61      3.38 o 
   7   5   1       36.07       41.85      3.94 o 
   8   5   1      251.13      212.21      5.37 o 
   9   5   1      179.81      150.32      5.83 o 
  10   5   1       41.88       63.93      7.67 o 
  11   5   1       38.45       60.19      7.68 o 
  12   5   1        6.27       -0.69      8.27 o 
  13   5   1       30.69       37.81     10.29 o 
   1   6   1      136.79      130.18      7.16 o 
   2   6   1       45.54       55.19      6.66 o 
   3   6   1       65.94       78.53      7.46 o 
   4   6   1       46.81       64.99      6.76 o 
   5   6   1       20.06       30.33      5.12 o 
   6   6   1        0.25       -0.34      4.33 o 
   7   6   1       51.34       61.90      5.66 o 
   8   6   1       82.05       93.21      6.47 o 
   9   6   1      118.27      130.83     10.91 o 
  10   6   1       56.93       61.47     11.24 o 
   1   7   1        7.62        0.61      6.21 o 
   2   7   1        0.32       -7.55      5.76 o 
   3   7   1       29.32       37.93      8.16 o 
   4   7   1       36.78       61.25      7.93 o 
   5   7   1       10.21       14.16      6.97 o 
   6   7   1        4.57        8.95      6.62 o 
   2   0   2      327.06      338.60     10.74 o 
   4   0   2     3407.74     3055.80     49.33 o 
   6   0   2      938.08      938.78     33.27 o 
   8   0   2      184.18      181.77      5.05 o 
  10   0   2       40.78       41.66      4.43 o 
  12   0   2        2.05       -2.12      5.84 o 
  14   0   2       59.56       65.43      7.03 o 
  16   0   2      254.63      242.50      9.60 o 
  18   0   2      148.09      155.01     15.49 o 
   0   1   2     9675.50     9231.55    206.05 o 
   1   1   2     3477.68     3497.60     25.59 o 
   2   1   2     3700.77     3593.52     63.36 o 
   3   1   2      528.22      523.89      9.23 o 
   4   1   2      106.00      115.13      2.40 o 
   5   1   2      608.32      602.51      7.02 o 
   6   1   2       33.71       40.32      1.91 o 
   7   1   2      130.30      116.42      2.67 o 
   8   1   2      657.71      630.41      7.65 o 
   9   1   2      367.00      360.81      6.04 o 
  10   1   2      431.23      426.95     12.56 o 
  11   1   2        0.61       -2.33      2.45 o 
  12   1   2      209.22      189.98      4.81 o 
  13   1   2      307.80      296.37      6.05 o 
  14   1   2        2.68       -0.34      3.55 o 
  15   1   2      230.11      209.87      5.89 o 
  16   1   2      158.60      155.04      6.27 o 
  17   1   2        1.53       -3.27      6.05 o 
  18   1   2       33.56       48.96      7.09 o 
   0   2   2     4891.83     4554.40    132.56 o 
   1   2   2      138.75      137.80      2.03 o 
   2   2   2      710.65      706.64     10.49 o 
   3   2   2      947.57      987.94     10.98 o 
   4   2   2     2214.97     2378.03     48.62 o 
   5   2   2      927.54     1002.30     11.67 o 
   6   2   2      537.12      596.15     10.11 o 
   7   2   2      211.52      182.51      3.69 o 
   8   2   2     1676.94     1731.34     33.87 o 
   9   2   2      168.27      158.84      3.30 o 
  10   2   2       97.24       91.59      4.35 o 
  11   2   2       40.22       42.58      3.91 o 
  12   2   2       25.87       27.29      4.05 o 
  13   2   2       12.50        9.87      4.10 o 
  14   2   2      137.23      127.57      6.09 o 
  15   2   2       25.30       30.81      5.76 o 
  16   2   2       29.91       26.36      6.25 o 
  17   2   2      142.33      149.80      8.31 o 
   0   3   2     2545.52     2765.51     55.34 o 
   1   3   2      255.66      270.09      3.86 o 
   2   3   2       57.07       49.04      1.89 o 
   3   3   2      130.95      121.59      2.83 o 
   4   3   2       12.69       26.29      1.94 o 
   5   3   2      360.45      371.76      9.04 o 
   6   3   2      131.37      130.77      2.88 o 
   7   3   2       77.12       78.03      2.55 o 
   8   3   2        0.84       -2.12      1.77 o 
   9   3   2       12.55       12.92      2.64 o 
  10   3   2      426.46      388.29      8.09 o 
  11   3   2      126.10      112.42      5.53 o 
  12   3   2      166.40      140.42      6.22 o 
  13   3   2       84.46       89.39      6.82 o 
  14   3   2       72.63       80.49      8.28 o 
  15   3   2       23.96       15.68     11.65 o 
  16   3   2       62.00       68.02      8.83 o 
   0   4   2       48.47       56.95      3.21 o 
   1   4   2       49.61       57.27      2.51 o 
   2   4   2       62.84       74.93      2.48 o 
   3   4   2      133.98      147.24      3.13 o 
   4   4   2      442.34      442.49      7.31 o 
   5   4   2       33.06       41.81      3.03 o 
   6   4   2      233.32      224.46      5.02 o 
   7   4   2       39.70       54.47      3.33 o 
   8   4   2      265.31      250.33      5.73 o 
   9   4   2       77.59       84.32      5.29 o 
  10   4   2        3.41       -0.75      4.77 o 
  11   4   2       31.88       32.42      6.28 o 
  12   4   2       35.46       49.93      9.75 o 
  13   4   2      142.32      143.82      9.95 o 
  14   4   2        3.08       11.89      6.68 o 
  15   4   2       28.74       18.12      7.55 o 
   0   5   2      142.99      134.89      5.92 o 
   1   5   2       32.45       42.55      3.86 o 
   2   5   2       57.75       70.13      4.78 o 
   3   5   2      332.99      321.62      6.25 o 
   4   5   2      151.10      137.21      5.23 o 
   5   5   2      621.73      570.85     14.86 o 
   6   5   2      157.35      125.53      4.63 o 
   7   5   2      161.69      131.40      4.74 o 
   8   5   2       41.23       51.48      4.19 o 
   9   5   2       84.02      100.24      6.34 o 
  10   5   2       27.24       23.86      6.43 o 
  11   5   2       11.47       10.77      6.89 o 
  12   5   2       39.75       62.24      8.43 o 
  13   5   2        3.58        5.68      7.18 o 
   0   6   2      604.66      553.53     17.68 o 
   1   6   2      102.99      117.12      8.46 o 
   2   6   2      137.68      125.14      5.79 o 
   3   6   2       63.71       71.09      5.70 o 
   4   6   2       21.59       17.82      4.91 o 
   5   6   2       99.67      124.23      7.04 o 
   6   6   2      147.97      146.22      6.62 o 
   7   6   2      105.47      114.72      7.63 o 
   8   6   2       35.80       43.68      7.36 o 
   9   6   2       16.52       22.28      9.31 o 
  10   6   2      158.70      175.52     12.45 o 
   0   7   2      127.94      132.09     14.57 o 
   1   7   2       16.00       17.48      6.60 o 
   2   7   2       10.98       13.00      6.66 o 
   3   7   2       44.50       71.65      8.37 o 
   4   7   2        0.13        1.90      6.13 o 
   5   7   2       17.31       20.86      7.02 o 
   6   7   2        8.72        8.79      7.08 o 
   2   0   3     6225.89     6237.59    114.32 o 
   4   0   3     1422.68     1376.34     34.20 o 
   6   0   3      479.05      407.36     11.69 o 
   8   0   3       21.83       17.52      3.01 o 
  10   0   3      922.73      855.07     14.99 o 
  12   0   3      939.79      950.68     13.43 o 
  14   0   3        1.07       -3.58      4.92 o 
  16   0   3      423.84      385.27     18.60 o 
  18   0   3       45.53       67.20      9.01 o 
   1   1   3     4950.76     4983.15     74.76 o 
   2   1   3     9829.43     9854.78    101.81 o 
   3   1   3     1498.66     1491.66     33.65 o 
   4   1   3     9800.07     9885.88    142.08 o 
   5   1   3      884.94      858.42     10.04 o 
   6   1   3     2563.11     2612.47     33.86 o 
   7   1   3     1132.44     1172.93     19.08 o 
   8   1   3      186.06      193.45      3.87 o 
   9   1   3      230.26      238.35      5.67 o 
  10   1   3       33.31       33.71      3.02 o 
  11   1   3      102.01      107.99      3.77 o 
  12   1   3       73.02       86.12      4.57 o 
  13   1   3      206.36      207.44      5.30 o 
  14   1   3        9.46        8.54      3.70 o 
  15   1   3      315.94      296.45      6.79 o 
  16   1   3       20.09       22.77      4.71 o 
  17   1   3       58.58       65.83      6.85 o 
  18   1   3       80.56      110.03      8.98 o 
   1   2   3       50.59       43.66      1.24 o 
   2   2   3      100.53       83.48      1.82 o 
   3   2   3      230.07      245.13      3.08 o 
   4   2   3      415.21      421.25      5.20 o 
   5   2   3      530.08      518.81      9.78 o 
   6   2   3       85.44       82.68      2.01 o 
   7   2   3      359.70      346.96      6.24 o 
   8   2   3      373.60      371.89      4.82 o 
   9   2   3      270.38      261.91      6.86 o 
  10   2   3      142.62      137.09      4.14 o 
  11   2   3       90.23       99.16      4.39 o 
  12   2   3       12.05        5.18      3.46 o 
  13   2   3       66.50       73.28      5.75 o 
  14   2   3      140.56      128.29      6.26 o 
  15   2   3        1.45       -0.73      4.98 o 
  16   2   3        8.30       -0.83      5.42 o 
  17   2   3       15.14       23.18      6.54 o 
   1   3   3      328.82      330.20      5.22 o 
   2   3   3      431.01      446.11      4.21 o 
   3   3   3      157.71      161.57      2.78 o 
   4   3   3       26.41       29.88      2.00 o 
   5   3   3       18.29       16.30      1.84 o 
   6   3   3      473.78      485.27      6.51 o 
   7   3   3      319.28      307.32      4.18 o 
   8   3   3      146.57      152.45      6.29 o 
   9   3   3      126.82      120.31      3.98 o 
  10   3   3      208.23      192.78      9.83 o 
  11   3   3        2.94        5.56      4.02 o 
  12   3   3        0.80       -0.20      5.53 o 
  13   3   3       77.08       71.89      6.57 o 
  14   3   3       28.61       32.44      5.84 o 
  15   3   3       32.02       20.16      6.93 o 
  16   3   3       12.97       17.90      7.08 o 
   1   4   3       52.48       54.09      2.43 o 
   2   4   3       26.50       44.34      2.46 o 
   3   4   3       15.46       23.83      2.36 o 
   4   4   3      195.17      185.20      3.82 o 
   5   4   3      165.04      150.12      3.65 o 
   6   4   3       98.29      100.13      4.49 o 
   7   4   3       67.61       83.81      3.71 o 
   8   4   3       45.27       49.95      3.47 o 
   9   4   3       90.54      101.86      5.09 o 
  10   4   3       23.80       20.26      4.82 o 
  11   4   3        5.00       -7.65      4.33 o 
  12   4   3       58.75       57.10      7.20 o 
  13   4   3       20.92       14.26      6.10 o 
  14   4   3        0.66        0.24      7.74 o 
  15   4   3        8.21       -5.20      8.80 o 
   1   5   3      121.94      100.68      4.19 o 
   2   5   3      426.70      386.12      7.35 o 
   3   5   3      182.58      167.49      5.36 o 
   4   5   3       13.62       17.40      3.89 o 
   5   5   3      421.35      369.65      7.82 o 
   6   5   3       61.38       71.65      4.75 o 
   7   5   3        1.80        3.74      3.25 o 
   8   5   3        4.23        2.63      3.33 o 
   9   5   3      159.64      145.35      5.75 o 
  10   5   3       54.90       72.65      7.71 o 
  11   5   3       17.61       22.94      7.91 o 
  12   5   3       28.66       43.39      7.82 o 
  13   5   3       34.62       53.78     11.56 o 
   1   6   3        9.49        9.16      4.03 o 
   2   6   3       36.07       41.82      5.01 o 
   3   6   3       87.41       87.64      6.13 o 
   4   6   3       66.79       82.82      6.71 o 
   5   6   3       10.86        8.65      4.66 o 
   6   6   3        4.91        8.62      4.80 o 
   7   6   3       13.23       16.33      5.13 o 
   8   6   3       18.78       16.35      6.13 o 
   9   6   3        2.53       11.05     16.76 o 
  10   6   3       15.70       22.70      9.68 o 
   1   7   3       28.15       50.24      7.68 o 
   2   7   3       34.23       47.51      7.81 o 
   3   7   3       25.49       47.80      7.59 o 
   4   7   3       33.15       37.89      7.18 o 
   5   7   3        1.57      -10.70      6.34 o 
   0   0   4       21.24       22.88      2.53 o 
   2   0   4    47191.94    48564.82   2108.16 o 
   4   0   4    22823.11    22461.59    863.13 o 
   6   0   4     1617.39     1725.58     64.32 o 
   8   0   4      162.31      154.06      5.12 o 
  10   0   4     1181.70     1276.82     22.95 o 
  12   0   4      813.43      799.29     32.19 o 
  14   0   4      138.36      130.90      7.23 o 
  16   0   4       18.47       15.92      6.59 o 
  18   0   4       15.08       23.52      7.93 o 
   0   1   4     1223.31     1257.51     14.89 o 
   1   1   4     2980.57     2968.46     32.33 o 
   2   1   4     6400.47     6160.04    133.33 o 
   3   1   4      230.68      223.82      3.80 o 
   4   1   4       86.44       77.32      1.80 o 
   5   1   4     1385.50     1380.48     14.66 o 
   6   1   4     1761.98     1819.26     37.05 o 
   7   1   4     3931.49     3886.23     73.36 o 
   8   1   4       61.87       69.50      2.49 o 
   9   1   4      663.72      599.15     15.11 o 
  10   1   4       70.76       82.66      3.50 o 
  11   1   4       27.66       27.41      3.28 o 
  12   1   4      125.46      121.00      4.38 o 
  13   1   4      351.35      342.36      6.41 o 
  14   1   4       25.19       34.91      4.47 o 
  15   1   4      285.22      273.59      7.00 o 
  16   1   4      163.07      160.68      6.25 o 
  17   1   4        2.75       -4.48      5.83 o 
  18   1   4      126.52      163.93     10.28 o 
   0   2   4     1552.85     1538.05     10.15 o 
   1   2   4      180.79      200.46      4.61 o 
   2   2   4      751.78      739.93      7.77 o 
   3   2   4      449.67      476.45      4.83 o 
   4   2   4      882.09      840.85      7.98 o 
   5   2   4     1029.35      968.81      8.69 o 
   6   2   4      678.10      768.80     10.44 o 
   7   2   4        5.79       10.01      1.58 o 
   8   2   4       10.05        8.74      1.89 o 
   9   2   4       72.03       77.76      3.35 o 
  10   2   4      292.81      251.66      5.40 o 
  11   2   4      403.89      394.94      7.31 o 
  12   2   4        0.96        0.57      3.40 o 
  13   2   4       23.33       18.39      4.59 o 
  14   2   4       29.88       19.80      5.76 o 
  15   2   4      172.04      159.09      7.21 o 
  16   2   4      102.01      113.14      8.50 o 
  17   2   4       25.69       25.34      6.85 o 
   0   3   4      196.56      192.21      5.74 o 
   1   3   4       79.59       94.68      2.20 o 
   2   3   4      286.46      303.19      3.65 o 
   3   3   4      125.67      139.93      2.64 o 
   4   3   4      156.52      150.30      2.80 o 
   5   3   4      308.15      297.28      4.41 o 
   6   3   4      107.68       97.89      2.62 o 
   7   3   4       18.17       18.79      2.31 o 
   8   3   4      164.30      155.87      3.62 o 
   9   3   4      113.80      110.29      4.00 o 
  10   3   4       73.85      108.57      6.39 o 
  11   3   4       95.34       97.74      6.11 o 
  12   3   4      276.83      261.86      7.73 o 
  13   3   4       70.90       81.08      6.84 o 
  14   3   4       21.18       32.80      5.90 o 
  15   3   4       34.42       25.66      6.24 o 
  16   3   4       52.01       66.07      8.92 o 
   0   4   4      572.39      582.27     20.27 o 
   1   4   4      274.84      277.43      4.45 o 
   2   4   4      156.16      159.99      3.43 o 
   3   4   4       69.73       78.67      3.07 o 
   4   4   4       14.85       16.86      2.46 o 
   5   4   4      107.13      102.14      4.36 o 
   6   4   4      630.90      605.15     10.62 o 
   7   4   4      248.16      220.74      5.09 o 
   8   4   4      414.76      388.72      9.64 o 
   9   4   4       16.64       25.96      3.79 o 
  10   4   4        8.17        4.21      4.25 o 
  11   4   4        0.91       -5.23      6.21 o 
  12   4   4        5.03        9.32      5.57 o 
  13   4   4        3.78        5.53      5.92 o 
  14   4   4       16.13        4.44      7.28 o 
  15   4   4       34.85       29.56     10.04 o 
   0   5   4      183.07      163.79      6.83 o 
   1   5   4       54.04       57.49      4.37 o 
   2   5   4      186.88      165.67      4.97 o 
   3   5   4      309.80      295.29      7.26 o 
   4   5   4      164.92      159.11      5.37 o 
   5   5   4       68.86       79.06      4.50 o 
   6   5   4       43.78       53.05      4.41 o 
   7   5   4       26.39       29.82      3.97 o 
   8   5   4       22.11       17.25      3.75 o 
   9   5   4      154.54      117.97      5.47 o 
  10   5   4       40.79       45.86      7.06 o 
  11   5   4       72.78       86.55      8.50 o 
  12   5   4       54.14       68.29      8.67 o 
  13   5   4        5.58       12.77      7.62 o 
   0   6   4      177.58      161.89      8.78 o 
   1   6   4       27.71       32.23      4.90 o 
   2   6   4      253.99      212.79      6.79 o 
   3   6   4       76.12       85.89      6.09 o 
   4   6   4       52.09       66.03      6.22 o 
   5   6   4       23.65       22.75      5.23 o 
   6   6   4       18.96       27.66      5.43 o 
   7   6   4       71.06       81.00      6.93 o 
   8   6   4       41.73       51.63      6.38 o 
   9   6   4       11.52       18.28      8.75 o 
  10   6   4       27.79       55.07     15.56 o 
   0   7   4       71.21       76.91     17.62 o 
   1   7   4       20.09       30.17      6.78 o 
   2   7   4       49.57       48.10      7.71 o 
   3   7   4        8.42       17.25      6.36 o 
   4   7   4       14.48       24.48      7.25 o 
   5   7   4        0.06       -2.42      7.43 o 
   2   0   5     5563.10     6141.65    214.81 o 
   4   0   5     4021.40     4352.76     81.27 o 
   6   0   5       99.86       96.94      3.74 o 
   8   0   5     1943.45     1941.06     34.79 o 
  10   0   5      458.19      465.83     18.37 o 
  12   0   5      428.27      435.92     16.59 o 
  14   0   5       15.35       17.31      5.41 o 
  16   0   5      122.69      134.35      8.39 o 
  18   0   5       25.70       24.93      8.87 o 
   1   1   5      622.44      585.79      9.97 o 
   2   1   5     3280.53     3266.93     39.49 o 
   3   1   5     3140.90     3010.37     31.86 o 
   4   1   5      597.98      626.65     16.22 o 
   5   1   5      685.62      702.29     12.79 o 
   6   1   5      146.93      134.16      2.78 o 
   7   1   5     1225.62     1225.81     14.46 o 
   8   1   5       28.27       30.63      2.55 o 
   9   1   5      972.24      913.06     17.55 o 
  10   1   5       68.10       81.73      4.19 o 
  11   1   5       58.05       58.18      4.09 o 
  12   1   5      350.46      319.46      6.32 o 
  13   1   5       52.78       73.33      4.94 o 
  14   1   5        6.28        1.96      3.75 o 
  15   1   5      107.43      127.84      5.91 o 
  16   1   5       45.96       41.89      6.59 o 
  17   1   5        6.18        7.41      5.93 o 
  18   1   5      141.98      153.38     10.10 o 
   1   2   5     1023.39     1034.46     10.41 o 
   2   2   5      488.92      524.73      8.08 o 
   3   2   5      484.93      508.69     10.90 o 
   4   2   5      120.87      130.66      3.01 o 
   5   2   5     1383.71     1349.63     17.14 o 
   6   2   5      280.97      268.67      4.72 o 
   7   2   5      151.55      177.61      3.19 o 
   8   2   5      225.79      238.91      5.67 o 
   9   2   5      160.51      153.53      4.32 o 
  10   2   5       45.39       54.20      4.15 o 
  11   2   5      142.27      131.36      5.49 o 
  12   2   5        0.05       -3.87      3.85 o 
  13   2   5       73.64       77.15      6.51 o 
  14   2   5       71.65       89.53      7.02 o 
  15   2   5      249.58      219.73      7.98 o 
  16   2   5        9.29       13.57      6.05 o 
  17   2   5       81.77       94.15      8.67 o 
   1   3   5      327.09      360.18      5.49 o 
   2   3   5     1581.42     1618.55     22.40 o 
   3   3   5      149.93      151.32      2.84 o 
   4   3   5      370.43      377.37      4.02 o 
   5   3   5       96.61       92.70      2.77 o 
   6   3   5       13.38       10.89      2.07 o 
   7   3   5       97.43      106.72      3.13 o 
   8   3   5        2.59       -1.16      2.08 o 
   9   3   5       20.14       19.89      3.26 o 
  10   3   5      297.18      259.27      7.66 o 
  11   3   5      155.00      147.23      6.08 o 
  12   3   5      239.98      205.94      7.07 o 
  13   3   5       21.96       21.56      5.31 o 
  14   3   5       29.43       24.43      5.85 o 
  15   3   5       26.69       30.68      8.79 o 
  16   3   5       18.84       14.31      6.53 o 
   1   4   5      249.13      230.95      6.04 o 
   2   4   5      305.95      277.50      5.22 o 
   3   4   5      272.27      271.12      4.44 o 
   4   4   5      121.45      117.07      3.35 o 
   5   4   5       65.42       73.68      3.51 o 
   6   4   5      588.85      521.50     10.37 o 
   7   4   5      214.90      199.40      4.45 o 
   8   4   5      206.86      193.96      4.72 o 
   9   4   5       12.65        7.85      3.34 o 
  10   4   5       41.22       48.81      5.69 o 
  11   4   5       37.19       43.72      5.88 o 
  12   4   5        1.46        0.82      5.49 o 
  13   4   5       59.05       65.26      7.90 o 
  14   4   5       26.24       24.49      7.76 o 
  15   4   5       15.19       12.74      8.24 o 
   1   5   5      199.40      174.26      5.09 o 
   2   5   5      572.62      528.24     10.09 o 
   3   5   5      416.86      368.54      7.76 o 
   4   5   5      231.42      191.53      5.33 o 
   5   5   5       26.10       22.71      3.78 o 
   6   5   5        3.23        1.58      3.02 o 
   7   5   5      106.01      106.91      4.60 o 
   8   5   5        0.65        0.64      3.50 o 
   9   5   5       31.58       35.64      5.24 o 
  10   5   5       92.98      117.19      9.08 o 
  11   5   5      101.97      110.59      8.57 o 
  12   5   5       56.81       90.49     15.05 o 
  13   5   5       12.69       28.28     14.96 o 
   1   6   5       19.55       17.00      4.31 o 
   2   6   5       86.68      103.87      6.40 o 
   3   6   5       59.15       60.21      5.64 o 
   4   6   5        1.13        2.38      4.23 o 
   5   6   5       22.55       32.65      5.53 o 
   6   6   5       29.22       25.67      5.40 o 
   7   6   5        0.58        1.16      4.81 o 
   8   6   5       26.66       31.32      5.86 o 
   9   6   5       65.82       76.17     16.43 o 
  10   6   5        5.14       -4.39     13.04 o 
   1   7   5       98.34      117.58      9.48 o 
   2   7   5       87.79      102.57      9.39 o 
   3   7   5       12.20       21.57      6.64 o 
   4   7   5       15.35       29.54      7.20 o 
   5   7   5        9.21       18.51      6.98 o 
   0   0   6     6397.41     6388.93     37.51 o 
   2   0   6      989.65      928.74     26.20 o 
   4   0   6       56.93       66.65      3.83 o 
   6   0   6      225.47      223.55      5.51 o 
   8   0   6     1742.25     1848.22     52.59 o 
  10   0   6      187.18      183.78      6.12 o 
  12   0   6     1178.42     1079.39     18.81 o 
  14   0   6      473.72      439.96     10.72 o 
  16   0   6      112.64      117.81     10.54 o 
  18   0   6       15.69       11.93     18.02 o 
   0   1   6     1088.47     1236.53      8.99 o 
   1   1   6      619.27      606.10      9.18 o 
   2   1   6     1373.22     1416.05     33.01 o 
   3   1   6     3212.10     3115.13     51.92 o 
   4   1   6       23.90       23.99      1.82 o 
   5   1   6      415.05      427.40      5.78 o 
   6   1   6     1857.93     1879.05     49.84 o 
   7   1   6       85.17       73.89      2.28 o 
   8   1   6      226.48      234.05      6.64 o 
   9   1   6      151.83      130.26      3.81 o 
  10   1   6       11.67        7.11      2.67 o 
  11   1   6      181.55      178.09      4.88 o 
  12   1   6      219.42      216.98      5.53 o 
  13   1   6      303.05      278.28      6.34 o 
  14   1   6        1.08       -7.16      3.58 o 
  15   1   6      106.64      120.40      6.93 o 
  16   1   6       66.51       88.50      7.76 o 
  17   1   6        4.59        2.60      5.83 o 
  18   1   6        8.51       24.72      8.27 o 
   0   2   6      494.36      546.47      9.27 o 
   1   2   6      258.12      280.70      6.23 o 
   2   2   6     1413.04     1594.98     23.70 o 
   3   2   6     1780.22     1924.95     29.18 o 
   4   2   6      128.35      125.43      2.97 o 
   5   2   6      211.71      203.54      2.70 o 
   6   2   6     3122.23     3325.71     33.06 o 
   7   2   6      183.26      191.03      3.36 o 
   8   2   6      287.58      281.08      7.01 o 
   9   2   6      694.42      680.57     19.03 o 
  10   2   6      135.63      127.87      5.23 o 
  11   2   6       92.76       91.08      5.58 o 
  12   2   6      255.99      231.41      7.11 o 
  13   2   6       52.21       48.91      5.70 o 
  14   2   6        6.06        3.22      4.96 o 
  15   2   6      101.27      123.20      7.81 o 
  16   2   6       13.67       19.39      6.57 o 
  17   2   6       48.19       51.16      7.68 o 
   0   3   6       30.49       36.41      2.70 o 
   1   3   6      323.01      330.91      3.42 o 
   2   3   6     1227.61     1353.74     32.66 o 
   3   3   6      349.94      372.43      7.34 o 
   4   3   6       95.88       90.75      2.73 o 
   5   3   6       53.64       67.25      3.11 o 
   6   3   6      504.36      521.88      9.57 o 
   7   3   6      496.27      469.60     10.94 o 
   8   3   6       83.63       84.70      5.07 o 
   9   3   6      111.73      107.52      5.31 o 
  10   3   6      357.06      351.76     11.42 o 
  11   3   6       84.09       93.11      6.59 o 
  12   3   6      121.36      122.99      6.27 o 
  13   3   6       28.24       32.99      5.72 o 
  14   3   6       22.05       36.91      6.06 o 
  15   3   6        5.79        6.73      5.76 o 
  16   3   6       16.36       40.63      6.96 o 
   0   4   6        5.77       11.09      3.42 o 
   1   4   6      276.65      270.66      5.32 o 
   2   4   6      262.25      246.25      5.53 o 
   3   4   6      231.41      219.66      5.47 o 
   4   4   6       65.33       81.55      3.49 o 
   5   4   6       35.55       44.92      3.27 o 
   6   4   6      208.04      211.43      4.50 o 
   7   4   6      182.33      172.53      4.31 o 
   8   4   6       60.55       72.03      4.04 o 
   9   4   6       19.44       17.91      3.75 o 
  10   4   6      190.26      157.19      6.47 o 
  11   4   6       52.93       54.53      6.27 o 
  12   4   6        2.15       -2.93      4.69 o 
  13   4   6        6.43       11.62      8.58 o 
  14   4   6       14.99        7.94      7.13 o 
  15   4   6       89.16      125.13     10.69 o 
   0   5   6      891.57      780.52     13.78 o 
   1   5   6      380.44      329.44      6.63 o 
   2   5   6        0.85       -4.14      3.10 o 
   3   5   6       82.10       88.26      5.43 o 
   4   5   6       67.92       86.35      5.02 o 
   5   5   6       41.06       50.92      4.33 o 
   6   5   6       32.35       41.80      4.23 o 
   7   5   6      108.39      112.93      6.31 o 
   8   5   6        5.35        3.04      3.40 o 
   9   5   6       16.98       26.90      5.17 o 
  10   5   6       37.21       54.90      7.31 o 
  11   5   6       48.49       43.49      7.47 o 
  12   5   6       23.87       24.55      7.99 o 
  13   5   6       19.84       29.63     11.87 o 
   0   6   6      129.39      129.52     10.92 o 
   1   6   6      187.20      168.25      7.73 o 
   2   6   6      177.76      174.84      5.94 o 
   3   6   6       46.19       64.80      5.93 o 
   4   6   6      160.20      143.83      7.99 o 
   5   6   6       40.21       45.31      7.00 o 
   6   6   6        0.71        0.07      4.91 o 
   7   6   6       13.01       12.84      5.42 o 
   8   6   6       22.48       39.66      6.17 o 
   9   6   6        9.83       16.89     11.84 o 
  10   6   6        9.94       17.56     13.97 o 
   0   7   6       57.49       65.63     11.60 o 
   1   7   6       91.75      128.60      9.90 o 
   2   7   6       57.90       69.67      8.23 o 
   3   7   6        8.57        9.13     10.10 o 
   4   7   6       25.91       47.10      8.17 o 
   2   0   7       97.11       94.09      5.79 o 
   4   0   7      241.26      282.55      6.76 o 
   6   0   7      730.14      786.90     20.81 o 
   8   0   7     1456.33     1597.32     41.86 o 
  10   0   7       43.97       61.86      5.85 o 
  12   0   7      156.70      153.35      9.13 o 
  14   0   7      191.03      161.13     11.43 o 
  16   0   7        2.10       -1.17      6.48 o 
  18   0   7        6.78       24.40     11.20 o 
   1   1   7      550.13      532.66     10.41 o 
   2   1   7     1882.65     1805.70     18.06 o 
   3   1   7     1799.89     1797.18     10.61 o 
   4   1   7      973.52      992.67     20.18 o 
   5   1   7       16.52       25.86      2.10 o 
   6   1   7      926.19      986.93     13.81 o 
   7   1   7      185.26      168.70      3.06 o 
   8   1   7      516.79      509.25      6.86 o 
   9   1   7      499.96      493.05     12.20 o 
  10   1   7      803.47      754.67     17.65 o 
  11   1   7      631.67      614.07     13.43 o 
  12   1   7       91.43       94.85      4.33 o 
  13   1   7      115.51      117.44      5.03 o 
  14   1   7        9.92        3.41      4.16 o 
  15   1   7       53.72       62.92      6.73 o 
  16   1   7       36.98       39.06      6.62 o 
  17   1   7       31.64       30.91      7.42 o 
   1   2   7      166.91      182.81      3.08 o 
   2   2   7     1686.23     1743.97     19.70 o 
   3   2   7     1337.16     1392.86      8.80 o 
   4   2   7      105.39      132.99      3.20 o 
   5   2   7       80.54       73.15      2.80 o 
   6   2   7      577.45      542.00     11.61 o 
   7   2   7      263.42      248.06      3.79 o 
   8   2   7      548.86      548.98     11.70 o 
   9   2   7      512.22      505.64      9.23 o 
  10   2   7      354.92      384.01      8.08 o 
  11   2   7       42.05       36.75      4.90 o 
  12   2   7      107.89      110.34      6.09 o 
  13   2   7      113.66      118.58      6.51 o 
  14   2   7       24.49       17.99      5.57 o 
  15   2   7       73.22       84.56      7.30 o 
  16   2   7       96.89      121.19      9.38 o 
  17   2   7       22.01       25.85      6.88 o 
   1   3   7      284.88      305.74      4.38 o 
   2   3   7     1276.88     1266.06     28.55 o 
   3   3   7      234.38      259.03      6.93 o 
   4   3   7       14.89       21.46      2.33 o 
   5   3   7       37.34       64.96      3.01 o 
   6   3   7      162.48      162.94      3.80 o 
   7   3   7      270.15      276.04      7.64 o 
   8   3   7       52.46       72.83      3.66 o 
   9   3   7       20.52       18.65      3.79 o 
  10   3   7       15.56       13.13      4.71 o 
  11   3   7       39.79       51.49      5.70 o 
  12   3   7       13.36        5.69      4.50 o 
  13   3   7       48.07       48.47      6.36 o 
  14   3   7       18.18       15.50      5.64 o 
  15   3   7       73.45       72.26      8.63 o 
  16   3   7        1.61        6.72     10.31 o 
   1   4   7       78.64       84.12      4.04 o 
   2   4   7      253.35      231.27      5.13 o 
   3   4   7       78.88       83.18      4.12 o 
   4   4   7      189.55      180.54      4.11 o 
   5   4   7      147.61      134.78      3.77 o 
   6   4   7       90.48       98.24      3.85 o 
   7   4   7       97.54      101.70      3.87 o 
   8   4   7      151.70      143.33      4.24 o 
   9   4   7      111.93      117.68      5.94 o 
  10   4   7      280.13      256.44      7.77 o 
  11   4   7       40.58       41.05      5.79 o 
  12   4   7       24.05       27.17      6.10 o 
  13   4   7       11.63       14.09      5.85 o 
  14   4   7        2.93        1.90      6.77 o 
  15   4   7       33.56       54.81     10.38 o 
   1   5   7        1.47       -3.51      2.95 o 
   2   5   7       25.55       17.74      3.54 o 
   3   5   7      240.88      213.99      5.27 o 
   4   5   7      124.19      109.13      4.78 o 
   5   5   7        8.08       15.70      4.01 o 
   6   5   7       20.23       23.10      4.02 o 
   7   5   7      156.50      135.56      5.40 o 
   8   5   7        7.94       16.55      4.00 o 
   9   5   7       52.98       63.06      5.67 o 
  10   5   7      142.65      148.99      8.90 o 
  11   5   7        0.58       14.36      6.37 o 
  12   5   7        3.34       11.69      7.33 o 
  13   5   7        3.25        6.38      9.94 o 
   1   6   7        7.79        7.40      3.97 o 
   2   6   7       92.52      119.68      6.40 o 
   3   6   7       38.11       42.09      4.98 o 
   4   6   7       20.20       24.74      4.88 o 
   5   6   7       32.69       36.36      5.71 o 
   6   6   7        1.99        5.07      5.05 o 
   7   6   7        8.98        7.26      7.81 o 
   8   6   7       13.38       35.79      6.09 o 
   9   6   7        6.28        1.09      9.06 o 
  10   6   7        2.18        6.65     14.50 o 
   1   7   7       15.94       16.76      8.22 o 
   2   7   7       51.35       74.41      9.43 o 
   3   7   7       31.57       36.75      6.53 o 
   4   7   7       44.89       68.55      7.15 o 
   0   0   8       16.93       23.94      3.99 o 
   2   0   8     2464.53     2669.56     49.51 o 
   4   0   8     1283.54     1520.45     61.78 o 
   6   0   8     2408.33     2777.79     53.08 o 
   8   0   8       76.99      100.02      4.79 o 
  10   0   8       21.97       13.90      6.72 o 
  12   0   8      553.71      537.11     27.72 o 
  14   0   8      513.79      465.27     12.59 o 
  16   0   8       43.97       45.00      8.22 o 
   0   1   8       11.38       13.97      3.04 o 
   1   1   8      107.17      111.20      3.50 o 
   2   1   8     3378.43     3549.36     88.38 o 
   3   1   8     1131.75     1160.67     17.76 o 
   4   1   8     2557.62     2553.13     35.55 o 
   5   1   8     1275.81     1306.51     24.46 o 
   6   1   8       21.68       30.32      2.24 o 
   7   1   8       29.77       34.71      2.34 o 
   8   1   8        5.88        9.68      1.95 o 
   9   1   8      282.61      282.44      5.55 o 
  10   1   8      607.14      554.52      7.40 o 
  11   1   8     1058.03     1024.32     18.94 o 
  12   1   8       50.93       48.29      4.29 o 
  13   1   8        5.78       -0.05      3.94 o 
  14   1   8       37.72       47.40      6.83 o 
  15   1   8        4.83        0.19      5.40 o 
  16   1   8       86.18       98.89      8.76 o 
  17   1   8       15.16       28.00      7.53 o 
   0   2   8        0.76       -1.23      1.58 o 
   1   2   8      159.36      169.41      3.53 o 
   2   2   8        9.53       10.10      2.14 o 
   3   2   8      744.25      780.81     13.66 o 
   4   2   8     1277.72     1257.96     23.23 o 
   5   2   8       73.86       82.89      3.57 o 
   6   2   8     1225.59     1238.57     22.11 o 
   7   2   8      658.49      629.04     13.29 o 
   8   2   8       70.08       72.03      3.88 o 
   9   2   8       33.40       33.12      3.71 o 
  10   2   8       16.26       14.88      4.21 o 
  11   2   8      144.22      143.20      5.89 o 
  12   2   8      385.92      336.85      8.42 o 
  13   2   8      491.23      442.10     17.43 o 
  14   2   8        5.00        4.33      5.07 o 
  15   2   8      106.87      125.98      8.51 o 
  16   2   8       43.32       45.27      7.13 o 
  17   2   8       12.51       19.61      7.38 o 
   0   3   8     1748.05     1857.92     35.05 o 
   1   3   8      152.34      181.05      3.57 o 
   2   3   8       28.30       38.59      2.78 o 
   3   3   8      403.11      412.54      5.70 o 
   4   3   8      203.51      202.74      4.35 o 
   5   3   8      320.56      307.43      7.63 o 
   6   3   8      252.53      239.49      5.46 o 
   7   3   8       28.66       34.20      2.94 o 
   8   3   8      553.91      519.12     10.16 o 
   9   3   8       39.98       43.94      4.35 o 
  10   3   8       19.74       21.39      4.72 o 
  11   3   8      134.47      115.96      5.92 o 
  12   3   8       14.86        9.54      5.06 o 
  13   3   8       25.10       29.69      5.78 o 
  14   3   8       15.85       15.98      6.17 o 
  15   3   8       82.93       68.08      7.72 o 
  16   3   8       31.13       44.55      7.86 o 
   0   4   8      579.84      561.50     10.10 o 
   1   4   8      345.22      323.42      6.01 o 
   2   4   8      490.70      461.13      7.04 o 
   3   4   8      197.74      181.98      5.19 o 
   4   4   8      337.32      315.13      6.04 o 
   5   4   8      493.26      482.91     10.12 o 
   6   4   8      765.22      710.49      9.92 o 
   7   4   8       59.85       65.15      3.97 o 
   8   4   8      175.72      169.00      4.54 o 
   9   4   8       37.36       51.89      4.91 o 
  10   4   8      130.29      127.04      6.18 o 
  11   4   8        6.21        7.41      5.16 o 
  12   4   8       14.05       20.52      5.71 o 
  13   4   8        8.40       13.29      5.90 o 
  14   4   8       17.05       15.46      6.51 o 
   0   5   8      423.41      373.14     21.89 o 
   1   5   8      123.50      114.95      4.71 o 
   2   5   8       42.68       48.92      4.38 o 
   3   5   8        4.98       -0.33      3.00 o 
   4   5   8       29.18       44.19      4.31 o 
   5   5   8       37.62       49.64      4.40 o 
   6   5   8       24.19       27.65      4.18 o 
   7   5   8      204.98      185.16      5.73 o 
   8   5   8        0.61        0.69      3.89 o 
   9   5   8       37.91       44.34      6.86 o 
  10   5   8       26.66       50.73     10.61 o 
  11   5   8       42.36       45.23      8.07 o 
  12   5   8       46.44       59.19      8.56 o 
   0   6   8      122.14      130.89     10.39 o 
   1   6   8       18.75       18.32      4.83 o 
   2   6   8      158.88      140.77      5.64 o 
   3   6   8       32.51       34.46      4.74 o 
   4   6   8       22.41       28.57      4.68 o 
   5   6   8        6.13        6.78      6.39 o 
   6   6   8        1.47       -2.60      4.95 o 
   7   6   8       64.98       96.43      9.18 o 
   8   6   8       15.72       35.47      6.35 o 
   9   6   8        2.23      -14.50     11.70 o 
   0   7   8       68.13       63.47     11.81 o 
   1   7   8        7.67       11.53      7.93 o 
   2   7   8       33.40       49.67      7.34 o 
   3   7   8        9.59        5.74      8.75 o 
   2   0   9     3742.75     4140.53     73.96 o 
   4   0   9     1421.85     1446.01     44.23 o 
   6   0   9       22.55       27.94      3.79 o 
   8   0   9        9.76       10.91      3.29 o 
  10   0   9      225.44      227.34      9.21 o 
  12   0   9       31.36       47.05      8.66 o 
  14   0   9       71.29       75.75      8.09 o 
  16   0   9      258.25      276.85     38.51 o 
   1   1   9      513.46      537.04      7.27 o 
   2   1   9      615.73      619.87      6.66 o 
   3   1   9      236.77      235.95      3.34 o 
   4   1   9     1199.67     1185.29     23.39 o 
   5   1   9      636.62      648.40     13.43 o 
   6   1   9     1128.31     1154.78     14.25 o 
   7   1   9      349.16      352.71      7.05 o 
   8   1   9      116.56      115.08      3.13 o 
   9   1   9        0.23       -1.71      2.52 o 
  10   1   9      718.61      680.70     22.32 o 
  11   1   9      303.80      277.59      6.29 o 
  12   1   9        6.32       -1.06      4.93 o 
  13   1   9       37.91       38.98      6.85 o 
  14   1   9       17.57        8.84      5.44 o 
  15   1   9       84.80       92.83      8.15 o 
  16   1   9       38.59       51.00      8.54 o 
  17   1   9       19.60       34.96      7.58 o 
   1   2   9      343.48      372.60      5.04 o 
   2   2   9        8.21        9.10      1.88 o 
   3   2   9      780.40      796.91     12.81 o 
   4   2   9      803.34      815.55     28.12 o 
   5   2   9      169.55      159.28      4.43 o 
   6   2   9      511.49      465.82      8.76 o 
   7   2   9      433.99      419.12      8.13 o 
   8   2   9       19.55       26.26      3.18 o 
   9   2   9      423.79      396.11      7.63 o 
  10   2   9      243.72      220.56      7.27 o 
  11   2   9      249.74      220.41      6.98 o 
  12   2   9       23.39       16.13      4.93 o 
  13   2   9      122.81      124.13      6.57 o 
  14   2   9      117.74      129.21      9.23 o 
  15   2   9       35.45       42.10      7.19 o 
  16   2   9       91.71      103.96      9.16 o 
   1   3   9       18.47       30.62      2.90 o 
   2   3   9      173.18      188.19      4.89 o 
   3   3   9       94.19       97.08      3.29 o 
   4   3   9       26.58       41.00      3.06 o 
   5   3   9       40.33       51.78      3.38 o 
   6   3   9       33.76       48.41      4.02 o 
   7   3   9      294.41      260.52      6.00 o 
   8   3   9     1033.36      954.44     20.39 o 
   9   3   9      343.27      293.13      6.75 o 
  10   3   9        8.46        7.22      4.32 o 
  11   3   9      122.73      131.72      6.61 o 
  12   3   9       42.38       48.52      6.19 o 
  13   3   9       12.23       23.05      5.63 o 
  14   3   9      177.51      157.91      7.50 o 
  15   3   9       20.48       23.04      6.69 o 
  16   3   9        1.19       -4.39      7.51 o 
   1   4   9      100.03       94.00      3.82 o 
   2   4   9       28.97       37.54      3.59 o 
   3   4   9      527.90      477.56      8.21 o 
   4   4   9      116.92      110.06      4.53 o 
   5   4   9      152.72      140.12      6.22 o 
   6   4   9      528.99      507.25     11.07 o 
   7   4   9      226.52      193.11      5.03 o 
   8   4   9      208.93      198.40      4.87 o 
   9   4   9      130.79      129.75      7.50 o 
  10   4   9       51.13       58.15      6.29 o 
  11   4   9        3.69       -0.52      4.84 o 
  12   4   9       57.88       68.62      8.66 o 
  13   4   9       34.15       44.78      7.03 o 
  14   4   9       45.52       73.82      7.81 o 
   1   5   9      108.55      110.74      4.82 o 
   2   5   9      132.29      128.53      4.88 o 
   3   5   9      130.47      120.95      4.73 o 
   4   5   9       99.23      109.20      4.81 o 
   5   5   9       69.08       78.39      5.20 o 
   6   5   9       56.71       76.06      5.23 o 
   7   5   9       69.32       85.81      5.66 o 
   8   5   9       36.05       49.89      7.16 o 
   9   5   9      150.14      155.24      8.01 o 
  10   5   9       53.32       67.84      9.81 o 
  11   5   9       27.51       31.89     14.17 o 
  12   5   9       10.17        5.74      9.31 o 
   1   6   9        3.00        1.31      4.22 o 
   2   6   9        5.86        9.40      4.16 o 
   3   6   9       21.34       26.92      4.75 o 
   4   6   9       11.52       10.23      4.38 o 
   5   6   9        3.96        3.15      4.29 o 
   6   6   9       56.17       89.43      8.47 o 
   7   6   9       33.38       38.65      7.29 o 
   8   6   9        0.42        1.59      6.31 o 
   9   6   9        8.69       27.00     14.50 o 
   1   7   9       24.85       26.18      6.73 o 
   2   7   9       13.74       16.31      6.65 o 
   0   0  10     1104.20     1196.30     18.62 o 
   2   0  10      870.53      970.28     58.63 o 
   4   0  10      492.54      560.22     22.94 o 
   6   0  10      285.79      327.82      7.07 o 
   8   0  10      361.71      352.94      6.04 o 
  10   0  10        7.46        8.01      4.19 o 
  12   0  10      714.49      637.35     19.38 o 
  14   0  10      157.18      136.54      8.22 o 
  16   0  10       33.87       32.48     10.70 o 
   0   1  10        1.44       -0.14      2.09 o 
   1   1  10      790.28      804.22     10.80 o 
   2   1  10      495.65      504.87      8.82 o 
   3   1  10      517.95      593.38     10.63 o 
   4   1  10      690.78      676.03     11.83 o 
   5   1  10       35.37       56.04      2.84 o 
   6   1  10       22.55       30.98      2.54 o 
   7   1  10      210.80      193.43      3.89 o 
   8   1  10       51.86       62.97      3.04 o 
   9   1  10        2.17       -0.13      2.60 o 
  10   1  10      101.56       95.45      4.13 o 
  11   1  10       37.88       44.44      5.47 o 
  12   1  10      155.71      149.37      6.00 o 
  13   1  10       13.72       20.93      4.90 o 
  14   1  10       23.18       27.79      6.79 o 
  15   1  10       70.54       73.90      7.95 o 
  16   1  10       28.21       37.93      8.84 o 
  17   1  10       36.53       47.30      8.12 o 
   0   2  10     6800.23     7388.61     49.78 o 
   1   2  10      395.00      445.01      9.74 o 
   2   2  10       28.96       26.33      2.55 o 
   3   2  10      226.70      230.30      4.96 o 
   4   2  10      528.22      521.56      7.30 o 
   5   2  10      685.92      657.26     25.14 o 
   6   2  10       53.87       62.66      3.72 o 
   7   2  10      118.15      125.29      4.19 o 
   8   2  10       69.69       77.97      4.66 o 
   9   2  10      103.58      103.30      4.84 o 
  10   2  10      539.74      475.97     18.56 o 
  11   2  10      248.99      238.56     11.69 o 
  12   2  10      282.13      239.57     10.85 o 
  13   2  10      243.31      203.21      8.31 o 
  14   2  10        1.79       11.61      6.21 o 
  15   2  10        6.54       11.98      6.14 o 
  16   2  10        1.55        1.63      6.36 o 
   0   3  10      746.59      718.65     22.26 o 
   1   3  10       66.82       74.19      3.61 o 
   2   3  10       18.52       31.91      2.61 o 
   3   3  10      277.47      262.50      5.75 o 
   4   3  10      215.22      220.79      8.95 o 
   5   3  10      629.61      582.45     15.24 o 
   6   3  10     1329.69     1289.39     28.26 o 
   7   3  10      684.73      645.29     16.24 o 
   8   3  10     1632.80     1540.58     27.49 o 
   9   3  10      170.59      155.65      7.93 o 
  10   3  10      176.93      167.48      7.27 o 
  11   3  10       52.27       43.63      6.13 o 
  12   3  10       63.12       65.30      7.41 o 
  13   3  10       22.81       26.73      6.30 o 
  14   3  10       55.15       67.35      7.94 o 
  15   3  10       81.99      101.56     12.94 o 
   0   4  10       21.07       34.81      5.32 o 
   1   4  10       30.84       37.18      3.62 o 
   2   4  10      200.93      193.74      5.10 o 
   3   4  10      119.62      117.07      4.35 o 
   4   4  10       55.30       71.46      4.86 o 
   5   4  10      456.04      419.14      7.22 o 
   6   4  10      306.14      289.48      8.02 o 
   7   4  10      352.35      328.26      9.14 o 
   8   4  10       35.75       49.47      5.36 o 
   9   4  10       51.50       62.12      5.99 o 
  10   4  10       21.02       19.55      5.94 o 
  11   4  10       12.56       16.76      5.85 o 
  12   4  10        0.37       -3.59      5.87 o 
  13   4  10       24.73       37.51      7.51 o 
  14   4  10        4.09       -0.26      6.92 o 
   0   5  10      197.06      167.74      8.24 o 
   1   5  10       69.77       78.48      5.12 o 
   2   5  10      239.97      211.67      5.91 o 
   3   5  10       29.09       33.85      4.16 o 
   4   5  10       42.09       51.18      4.42 o 
   5   5  10        4.35        3.46      3.59 o 
   6   5  10      106.31      118.31      5.57 o 
   7   5  10       14.13       18.02      4.31 o 
   8   5  10       16.33       20.21      5.18 o 
   9   5  10      113.95      122.50      9.94 o 
  10   5  10       26.92       28.16      8.32 o 
  11   5  10       17.35       20.88     12.95 o 
  12   5  10       14.93       -1.68     15.63 o 
   0   6  10       19.92       25.78      7.06 o 
   1   6  10        6.06        3.97      4.67 o 
   2   6  10       36.22       42.97      5.17 o 
   3   6  10        3.52        2.35      4.15 o 
   4   6  10       22.13       30.83      4.94 o 
   5   6  10       19.35       17.99      4.95 o 
   6   6  10        8.26        4.57      4.78 o 
   7   6  10        9.51       18.15      6.00 o 
   8   6  10       31.89       55.76      8.24 o 
   2   0  11      495.25      537.15     26.47 o 
   4   0  11      419.07      411.68      9.18 o 
   6   0  11      703.25      696.87     12.77 o 
   8   0  11        2.94        5.43      2.57 o 
  10   0  11        6.12       14.74      4.53 o 
  12   0  11        2.59        1.46      5.16 o 
  14   0  11        3.58      -13.86      7.45 o 
  16   0  11       19.76       29.77     11.50 o 
   1   1  11      465.02      497.48     10.79 o 
   2   1  11     1041.14     1118.60     16.39 o 
   3   1  11      726.89      809.74     14.57 o 
   4   1  11      119.04      127.04      3.70 o 
   5   1  11       12.69       16.39      2.19 o 
   6   1  11       30.02       45.79      3.01 o 
   7   1  11       90.74      101.28      3.63 o 
   8   1  11        8.03        8.91      2.60 o 
   9   1  11       73.41       88.66      4.75 o 
  10   1  11      148.11      141.24      8.15 o 
  11   1  11      160.76      159.34      5.93 o 
  12   1  11       71.72       84.17      6.40 o 
  13   1  11       17.93       16.56      4.94 o 
  14   1  11       31.82       34.53      6.45 o 
  15   1  11       53.91       56.26      7.57 o 
  16   1  11       78.12       91.77      8.96 o 
  17   1  11       13.00       40.70      8.06 o 
   1   2  11      140.38      165.71      3.85 o 
   2   2  11     1846.19     1919.68     47.01 o 
   3   2  11       24.73       37.51      3.23 o 
   4   2  11       69.94       64.62      3.77 o 
   5   2  11      515.16      488.89      7.60 o 
   6   2  11      521.48      482.53      7.71 o 
   7   2  11       39.35       48.05      4.01 o 
   8   2  11       21.56       21.14      3.58 o 
   9   2  11      224.53      196.26      6.90 o 
  10   2  11       85.23       94.16      6.59 o 
  11   2  11      181.95      166.23      7.22 o 
  12   2  11      241.42      221.54      8.39 o 
  13   2  11       54.87       63.69      8.16 o 
  14   2  11      170.42      147.95      7.84 o 
  15   2  11       17.39        9.15      6.95 o 
  16   2  11        4.36       -2.18      9.85 o 
   1   3  11       79.63       78.32      4.10 o 
   2   3  11       95.10       79.13      4.05 o 
   3   3  11      269.60      272.20      6.56 o 
   4   3  11      604.30      553.39     20.30 o 
   5   3  11      241.59      236.38      8.90 o 
   6   3  11     1090.27     1042.09     34.18 o 
   7   3  11      157.10      161.16      8.50 o 
   8   3  11      250.52      244.72      8.05 o 
   9   3  11      404.51      386.50      8.60 o 
  10   3  11       49.72       53.32      6.60 o 
  11   3  11       81.95       92.97      8.02 o 
  12   3  11        1.97       10.09      5.34 o 
  13   3  11       29.31       34.31      6.76 o 
  14   3  11        8.77        1.64      6.29 o 
  15   3  11       37.44       45.82      7.93 o 
   1   4  11      182.48      153.44      4.81 o 
   2   4  11       57.42       67.30      4.50 o 
   3   4  11       33.02       43.01      3.95 o 
   4   4  11      131.23      108.09      4.63 o 
   5   4  11      116.36      105.98      5.98 o 
   6   4  11      165.73      169.45      6.33 o 
   7   4  11       69.82       82.76      6.30 o 
   8   4  11      157.95      141.15      5.66 o 
   9   4  11       49.09       49.63      6.60 o 
  10   4  11       25.20       33.99      6.26 o 
  11   4  11      102.77      123.93      8.37 o 
  12   4  11       20.78       18.61      7.01 o 
  13   4  11        3.43       -1.26      6.79 o 
  14   4  11        1.18      -10.65      6.64 o 
   1   5  11        9.80        7.64      3.87 o 
   2   5  11      110.76      119.38      5.87 o 
   3   5  11       30.73       38.53      4.57 o 
   4   5  11       59.28       77.27      5.03 o 
   5   5  11       40.12       43.34      4.06 o 
   6   5  11       31.24       45.20      5.30 o 
   7   5  11       51.56       59.69      5.32 o 
   8   5  11       81.60      109.34     10.16 o 
   9   5  11       12.62        3.13      7.61 o 
  10   5  11       18.27       23.19      9.65 o 
  11   5  11       37.17       44.31     10.28 o 
   1   6  11       14.00       17.81      5.04 o 
   2   6  11       10.04        3.35      4.66 o 
   3   6  11        5.53        1.58      4.32 o 
   4   6  11       25.32       21.82      5.03 o 
   5   6  11       24.18       26.45      5.30 o 
   6   6  11       56.16       82.37      6.49 o 
   7   6  11       16.64       27.17      5.92 o 
   8   6  11       11.20       31.02      7.67 o 
   0   0  12       99.83       91.25      6.92 o 
   2   0  12     2124.00     2440.97    140.26 o 
   4   0  12      102.41      128.08      9.91 o 
   6   0  12      130.81      151.61      6.83 o 
   8   0  12      253.74      255.03     11.20 o 
  10   0  12      319.20      271.32     12.30 o 
  12   0  12      125.88      115.67      7.09 o 
  14   0  12       85.00       96.44     12.25 o 
  16   0  12       25.66       48.79     15.76 o 
   0   1  12     3036.30     3545.28     24.48 o 
   1   1  12     1011.68     1046.76     16.71 o 
   2   1  12      327.38      315.28      8.57 o 
   3   1  12      117.16      135.37      3.17 o 
   4   1  12      365.15      369.47      7.03 o 
   5   1  12       11.76       15.19      2.35 o 
   6   1  12       10.59       19.62      4.61 o 
   7   1  12       71.87       78.46      3.27 o 
   8   1  12       43.28       57.50      3.63 o 
   9   1  12      134.52      139.75      5.24 o 
  10   1  12       24.12       21.57      4.14 o 
  11   1  12      129.20      119.33      5.45 o 
  12   1  12      500.70      451.26     14.95 o 
  13   1  12        7.44        4.70      5.32 o 
  14   1  12       37.80       47.78      7.10 o 
  15   1  12      179.66      173.42      8.45 o 
  16   1  12        3.17       -1.65      6.60 o 
   0   2  12       60.53       66.29      5.88 o 
   1   2  12      170.42      175.06      4.10 o 
   2   2  12       26.81       42.37      3.64 o 
   3   2  12       68.49       70.41      3.43 o 
   4   2  12      209.21      197.30      5.08 o 
   5   2  12      377.55      364.70      7.16 o 
   6   2  12       35.86       45.51      5.12 o 
   7   2  12       14.84       15.75      3.37 o 
   8   2  12      829.39      786.90     15.15 o 
   9   2  12      619.69      606.55     15.19 o 
  10   2  12       10.24        6.31      4.49 o 
  11   2  12       59.36       68.98      6.81 o 
  12   2  12       41.12       49.17      6.73 o 
  13   2  12       40.12       42.27      6.60 o 
  14   2  12       44.65       29.85      6.76 o 
  15   2  12       74.71       89.68      8.96 o 
  16   2  12       33.91       61.86      8.63 o 
   0   3  12      321.61      287.24     10.39 o 
   1   3  12       81.51       81.34      4.28 o 
   2   3  12       93.43      102.61      4.53 o 
   3   3  12        4.21       -1.31      2.88 o 
   4   3  12      384.55      381.68     14.81 o 
   5   3  12      227.53      222.91      8.18 o 
   6   3  12      131.39      111.86      4.99 o 
   7   3  12      120.25      116.80      6.02 o 
   8   3  12      551.50      525.47     11.45 o 
   9   3  12      290.79      267.21      9.83 o 
  10   3  12      450.35      439.21     10.89 o 
  11   3  12       83.03      102.92      8.61 o 
  12   3  12        3.70        5.91      5.55 o 
  13   3  12       61.75       68.91      8.13 o 
  14   3  12        7.46       10.10      6.88 o 
  15   3  12        5.22       15.29      7.08 o 
   0   4  12      200.96      201.29      8.31 o 
   1   4  12      218.14      184.73      6.25 o 
   2   4  12      247.07      241.64      6.88 o 
   3   4  12       25.94       19.92      4.39 o 
   4   4  12      209.93      179.50      6.46 o 
   5   4  12       62.12       65.70      6.37 o 
   6   4  12      322.90      295.12      7.96 o 
   7   4  12      284.43      250.12      8.44 o 
   8   4  12      142.62      147.20      6.44 o 
   9   4  12      131.18      129.00      9.20 o 
  10   4  12       16.24       16.35      6.05 o 
  11   4  12       37.72       46.62      7.11 o 
  12   4  12       11.75        6.00      6.57 o 
  13   4  12       54.83       72.65      8.87 o 
   0   5  12      115.23      107.86      8.33 o 
   1   5  12       48.56       57.21      5.31 o 
   2   5  12       21.82       21.80      4.16 o 
   3   5  12       17.03       10.06      3.87 o 
   4   5  12       92.38       97.60      5.93 o 
   5   5  12       19.87       16.51      4.05 o 
   6   5  12        0.26        3.91      5.14 o 
   7   5  12       17.95       24.10      6.49 o 
   8   5  12       60.37       78.64     10.07 o 
   9   5  12       27.83       25.08      8.21 o 
  10   5  12        4.10       -1.60      7.99 o 
  11   5  12       18.20       25.94     11.66 o 
   0   6  12       35.61       22.13      9.61 o 
   1   6  12        1.03        3.39      4.66 o 
   2   6  12        5.90        6.91      4.76 o 
   3   6  12       43.77       45.53      5.54 o 
   4   6  12       40.82       54.37      5.72 o 
   5   6  12       90.05      121.40      7.21 o 
   6   6  12        6.30       10.13      5.11 o 
   7   6  12        4.30        9.62      6.64 o 
   2   0  13      368.04      414.55     31.86 o 
   4   0  13      774.84      781.51     14.34 o 
   6   0  13      526.50      601.77      8.94 o 
   8   0  13       67.73       86.80      4.70 o 
  10   0  13       27.42       27.40      6.46 o 
  12   0  13      147.66      129.33     16.56 o 
  14   0  13      337.37      356.81     15.27 o 
  16   0  13       36.72       50.95     23.74 o 
   1   1  13      334.20      351.34      5.65 o 
   2   1  13      250.94      253.51      8.08 o 
   3   1  13      367.56      378.35      6.64 o 
   4   1  13      979.67     1069.92     31.01 o 
   5   1  13       57.25       69.65      4.00 o 
   6   1  13       16.18       15.73      3.03 o 
   7   1  13       50.44       64.38      4.36 o 
   8   1  13      231.20      217.07      6.21 o 
   9   1  13      112.03      109.03      5.02 o 
  10   1  13        8.33       12.65      4.16 o 
  11   1  13      110.89      103.37      5.32 o 
  12   1  13       45.42       52.39      5.66 o 
  13   1  13       13.14       25.79      5.78 o 
  14   1  13      146.62      138.64      8.05 o 
  15   1  13       25.37       31.85      7.06 o 
  16   1  13        9.82        8.59      8.09 o 
   1   2  13      399.68      412.12     16.29 o 
   2   2  13      239.69      226.40      6.90 o 
   3   2  13       29.69       46.02      3.46 o 
   4   2  13      246.70      221.14      5.49 o 
   5   2  13      561.36      545.46     10.65 o 
   6   2  13      392.71      382.51      7.35 o 
   7   2  13      177.36      158.87      6.70 o 
   8   2  13        5.43        0.73      3.88 o 
   9   2  13      348.60      339.58     13.84 o 
  10   2  13      324.58      273.86     13.17 o 
  11   2  13      152.36      135.47      7.01 o 
  12   2  13        2.45       -2.26      5.17 o 
  13   2  13       14.03       14.59      6.18 o 
  14   2  13      181.94      166.51     11.40 o 
  15   2  13       24.14       28.68      7.45 o 
   1   3  13       22.76       17.63      3.97 o 
   2   3  13      120.94      120.58      4.86 o 
   3   3  13       76.23       78.36      5.21 o 
   4   3  13      189.43      188.94      6.07 o 
   5   3  13      277.31      247.30      6.55 o 
   6   3  13      782.57      746.13     14.11 o 
   7   3  13       46.48       57.92      6.63 o 
   8   3  13       49.70       56.05      4.94 o 
   9   3  13       35.84       52.16      6.50 o 
  10   3  13      116.61      129.08      8.20 o 
  11   3  13       90.63      106.55      8.49 o 
  12   3  13       24.87       35.49      6.96 o 
  13   3  13       62.52       72.31     12.59 o 
  14   3  13       57.28       74.85     11.96 o 
   1   4  13      556.80      508.16     10.82 o 
   2   4  13      385.70      354.04      8.29 o 
   3   4  13      114.07      103.64      6.10 o 
   4   4  13       84.45      104.16      6.55 o 
   5   4  13       54.02       59.29      5.18 o 
   6   4  13       11.13       14.92      5.27 o 
   7   4  13      310.71      264.85      7.97 o 
   8   4  13      347.49      306.54     11.70 o 
   9   4  13      106.40      130.53     10.41 o 
  10   4  13       62.91       87.30     14.09 o 
  11   4  13       22.91       31.24      6.78 o 
  12   4  13        6.01        3.31      6.58 o 
  13   4  13        9.95        1.08      7.37 o 
   1   5  13       10.15        6.62      4.12 o 
   2   5  13       28.47       29.08      5.27 o 
   3   5  13       16.62       12.13      4.84 o 
   4   5  13       23.79       31.49      5.60 o 
   5   5  13       12.04       12.97      4.81 o 
   6   5  13        1.61       -4.81      4.75 o 
   7   5  13        7.65        5.99      7.49 o 
   8   5  13       20.50       31.77      6.45 o 
   9   5  13       20.17       23.89      8.56 o 
  10   5  13        4.89        1.57     10.31 o 
  11   5  13       18.42       41.31     13.39 o 
   1   6  13       41.67       55.81      6.26 o 
   2   6  13        0.60        2.50      4.94 o 
   3   6  13       10.17       12.70      4.93 o 
   4   6  13       32.14       55.33      5.89 o 
   5   6  13       40.86       38.70      6.96 o 
   6   6  13       10.25       15.32      6.86 o 
   7   6  13       40.23       40.39      7.74 o 
   0   0  14     1133.45     1064.36     21.02 o 
   2   0  14       13.85       24.81      4.47 o 
   4   0  14      153.44      166.05      5.71 o 
   6   0  14      197.07      181.23      6.43 o 
   8   0  14      109.57       93.25      4.71 o 
  10   0  14       87.59      100.45     10.12 o 
  12   0  14        7.02       19.54      7.99 o 
  14   0  14        3.91       19.61      8.88 o 
  16   0  14       86.21      125.20     14.91 o 
   0   1  14      472.01      456.79     12.70 o 
   1   1  14       46.31       67.79      3.26 o 
   2   1  14       74.54       69.82      3.02 o 
   3   1  14      288.11      297.35      4.75 o 
   4   1  14       61.07       66.28      3.65 o 
   5   1  14      408.01      426.15      7.32 o 
   6   1  14      673.69      672.28     12.60 o 
   7   1  14      306.35      315.04     13.69 o 
   8   1  14        1.53        0.22      3.17 o 
   9   1  14       76.09      103.92      6.25 o 
  10   1  14       20.46       32.66      4.92 o 
  11   1  14       18.63       17.83      4.77 o 
  12   1  14      121.07      124.13      6.78 o 
  13   1  14        3.81        7.15      5.95 o 
  14   1  14       99.07      108.67      8.88 o 
  15   1  14        5.91       15.80      8.03 o 
  16   1  14        0.08        5.62     11.08 o 
   0   2  14      167.55      154.14      7.80 o 
   1   2  14      422.88      384.75      8.09 o 
   2   2  14      347.83      372.32      8.84 o 
   3   2  14      130.53      124.60      4.13 o 
   4   2  14      930.42      917.84     24.80 o 
   5   2  14      153.34      152.46      5.80 o 
   6   2  14       90.30       95.24      4.57 o 
   7   2  14       85.74       90.77      4.72 o 
   8   2  14      243.42      226.51      9.46 o 
   9   2  14      445.61      422.52     10.16 o 
  10   2  14      522.43      499.22     11.75 o 
  11   2  14      350.46      335.08     12.98 o 
  12   2  14       65.03       79.78      7.82 o 
  13   2  14       47.61       58.84     10.60 o 
  14   2  14       47.28       61.67      8.38 o 
  15   2  14       35.29       32.79      7.62 o 
   0   3  14      242.14      238.65     10.37 o 
   1   3  14      275.90      250.08      7.44 o 
   2   3  14       47.65       62.23      4.84 o 
   3   3  14      206.56      189.70      6.13 o 
   4   3  14     1222.20     1121.23     22.67 o 
   5   3  14      111.93      107.82      5.82 o 
   6   3  14      142.50      120.61      6.14 o 
   7   3  14      213.59      209.34      7.19 o 
   8   3  14      489.19      458.56      8.57 o 
   9   3  14       42.66       42.77      6.42 o 
  10   3  14      199.50      175.14      8.05 o 
  11   3  14       11.09       10.50      5.84 o 
  12   3  14      188.74      183.99     10.20 o 
  13   3  14      150.40      141.89     10.52 o 
  14   3  14        0.90       -1.09      6.80 o 
   0   4  14      504.60      445.52     28.07 o 
   1   4  14      132.68      122.16      6.95 o 
   2   4  14       72.43       73.41      5.89 o 
   3   4  14       11.81        9.67      4.24 o 
   4   4  14       82.43       93.59      6.50 o 
   5   4  14      247.92      221.19      7.48 o 
   6   4  14        9.28        3.11      5.11 o 
   7   4  14      228.58      208.80      7.36 o 
   8   4  14       42.42       56.71      6.43 o 
   9   4  14      205.44      161.40     10.11 o 
  10   4  14       59.36       74.79     15.31 o 
  11   4  14       59.98       69.25     10.21 o 
  12   4  14      136.49      139.17     11.72 o 
   0   5  14      162.00      134.94     13.10 o 
   1   5  14       30.20       27.01      6.12 o 
   2   5  14      101.92      107.32      8.23 o 
   3   5  14       20.71       18.31      5.18 o 
   4   5  14       70.16       81.87      6.99 o 
   5   5  14        4.46        7.07      5.25 o 
   6   5  14       24.24       21.56      5.42 o 
   7   5  14       32.91       43.05      6.82 o 
   8   5  14       19.44       26.24      6.49 o 
   9   5  14       23.60       24.29      8.86 o 
  10   5  14        6.37        8.06      8.50 o 
   0   6  14       35.42       33.96     10.43 o 
   1   6  14       35.12       39.06      7.46 o 
   2   6  14       10.30       17.09      6.72 o 
   3   6  14       13.69        4.10      6.89 o 
   4   6  14        7.62        8.60      6.29 o 
   5   6  14        6.71       11.69      6.45 o 
   6   6  14       10.25       27.34      7.12 o 
   2   0  15       23.51       36.39      5.08 o 
   4   0  15       63.08       67.95      3.89 o 
   6   0  15      294.32      274.75      6.83 o 
   8   0  15       32.87       24.45      3.97 o 
  10   0  15       43.21       54.73      9.01 o 
  12   0  15      110.39      114.92     10.92 o 
  14   0  15       42.96       41.94     10.45 o 
   1   1  15      177.21      195.29      7.57 o 
   2   1  15      157.98      153.68      4.06 o 
   3   1  15       18.40       26.49      3.01 o 
   4   1  15       19.92       21.92      3.06 o 
   5   1  15      484.32      487.86     11.74 o 
   6   1  15       55.31       72.51      4.90 o 
   7   1  15       40.19       44.33      4.59 o 
   8   1  15      207.26      185.61      6.15 o 
   9   1  15      119.38      115.58      6.12 o 
  10   1  15       16.29        9.71      4.50 o 
  11   1  15       60.29       75.15      6.31 o 
  12   1  15       14.07       13.06      5.32 o 
  13   1  15       29.47       29.86      8.77 o 
  14   1  15      196.00      197.48     10.45 o 
  15   1  15        4.70       14.66     13.08 o 
   1   2  15      215.82      200.91     12.02 o 
   2   2  15        4.21        3.83      4.15 o 
   3   2  15       43.63       56.65      3.96 o 
   4   2  15      774.20      742.00     19.22 o 
   5   2  15       80.00       86.96      4.21 o 
   6   2  15      211.35      194.38      5.89 o 
   7   2  15      124.48      114.52      5.05 o 
   8   2  15      743.51      686.95     12.80 o 
   9   2  15      223.51      200.32      9.50 o 
  10   2  15      100.44      112.26      7.51 o 
  11   2  15      111.99      132.36      7.83 o 
  12   2  15       27.28       29.09      6.25 o 
  13   2  15      127.95      146.21      9.75 o 
  14   2  15       12.52       11.32     13.02 o 
  15   2  15       67.51       68.32      8.91 o 
   1   3  15       39.71       48.21      5.68 o 
   2   3  15      152.95      136.64      5.59 o 
   3   3  15      120.46      115.78      5.51 o 
   4   3  15      313.88      306.21      8.23 o 
   5   3  15      303.14      282.54      7.53 o 
   6   3  15       21.25       19.95      5.18 o 
   7   3  15        2.96       -0.55      5.88 o 
   8   3  15      200.08      191.26      6.82 o 
   9   3  15      240.68      222.23      9.46 o 
  10   3  15      193.49      191.99      8.39 o 
  11   3  15       53.13       57.70      7.60 o 
  12   3  15       71.07       91.93     10.83 o 
  13   3  15       41.50       58.26      9.23 o 
  14   3  15        2.17       12.41      7.29 o 
   1   4  15       50.50       56.92      6.42 o 
   2   4  15       26.49       20.33      5.56 o 
   3   4  15       89.78      104.38      6.94 o 
   4   4  15       31.64       38.83      5.55 o 
   5   4  15        9.17       11.16      4.96 o 
   6   4  15       12.01       14.08      4.86 o 
   7   4  15       50.16       77.77      8.13 o 
   8   4  15       13.76        6.06      5.61 o 
   9   4  15      165.14      138.71      9.34 o 
  10   4  15       45.41       53.90     11.33 o 
  11   4  15        9.45       10.59      8.01 o 
  12   4  15       35.40       44.93     10.10 o 
   1   5  15       14.77       16.30      7.53 o 
   2   5  15      108.09      126.02      9.00 o 
   3   5  15       20.35       25.88      6.24 o 
   4   5  15       59.21       65.26      6.84 o 
   5   5  15        9.46       13.09      5.44 o 
   6   5  15        1.94       10.07      5.41 o 
   7   5  15        8.31       13.75      5.58 o 
   8   5  15        8.59        7.97      6.49 o 
   9   5  15       46.92       68.33     15.57 o 
   1   6  15       13.70       13.47      7.06 o 
   2   6  15       16.30       19.94      7.14 o 
   3   6  15        8.50        6.36      7.24 o 
   4   6  15       21.46       34.29      6.99 o 
   5   6  15        7.43        9.82      6.67 o 
   0   0  16        3.96        6.12      6.12 o 
   2   0  16      146.16      155.21     14.30 o 
   4   0  16       49.57       66.74      4.83 o 
   6   0  16     1116.15     1083.15     11.43 o 
   8   0  16      457.66      379.27     17.87 o 
  10   0  16       34.19       36.64     10.57 o 
  12   0  16      110.41      105.19     12.54 o 
  14   0  16       21.06       30.38     10.19 o 
   0   1  16      974.08     1020.73     37.18 o 
   1   1  16      154.18      152.71      5.45 o 
   2   1  16      225.36      235.06      9.51 o 
   3   1  16        0.76        0.56      2.72 o 
   4   1  16       84.59       81.44      4.08 o 
   5   1  16       42.83       57.02      4.15 o 
   6   1  16      125.13      116.56      4.97 o 
   7   1  16       93.25       84.83      4.62 o 
   8   1  16       16.78       17.38      3.92 o 
   9   1  16      268.66      242.84      7.74 o 
  10   1  16       10.99        3.45      4.49 o 
  11   1  16      130.78      128.90     12.23 o 
  12   1  16        3.01        6.95      5.43 o 
  13   1  16      101.84      121.15     10.92 o 
  14   1  16       53.96       27.71     12.56 o 
  15   1  16        0.51        8.13      8.78 o 
   0   2  16       91.90       82.33     10.71 o 
   1   2  16      246.39      211.18      6.64 o 
   2   2  16       49.10       56.83      5.26 o 
   3   2  16      233.11      220.27      6.18 o 
   4   2  16       61.31       63.97      4.29 o 
   5   2  16       67.59       74.96      4.77 o 
   6   2  16      276.23      243.49      6.57 o 
   7   2  16      212.30      187.03      6.09 o 
   8   2  16      235.53      233.70      6.84 o 
   9   2  16       48.34       41.30      6.14 o 
  10   2  16        9.97        8.43      5.46 o 
  11   2  16       73.62       85.62      7.81 o 
  12   2  16       23.01       17.98      6.69 o 
  13   2  16      121.20      145.61      8.93 o 
  14   2  16        6.30       -5.79      6.72 o 
   0   3  16      208.87      177.07     13.97 o 
   1   3  16       62.29       55.86      5.79 o 
   2   3  16      158.76      158.01      6.63 o 
   3   3  16       12.97        8.64      4.02 o 
   4   3  16      656.51      598.29     10.45 o 
   5   3  16      146.45      135.09      6.23 o 
   6   3  16      610.56      552.21     11.06 o 
   7   3  16      106.35      113.62      7.19 o 
   8   3  16       31.59       32.77      8.52 o 
   9   3  16      179.64      167.02      7.90 o 
  10   3  16       84.45       91.55      8.50 o 
  11   3  16       50.85       46.85      7.51 o 
  12   3  16       20.07       31.88      7.66 o 
  13   3  16       87.98       95.55      9.54 o 
   0   4  16      389.09      375.42     14.25 o 
   1   4  16      178.59      146.61      7.25 o 
   2   4  16       53.10       43.52      6.17 o 
   3   4  16       42.20       55.00      6.03 o 
   4   4  16      143.43      136.00      6.36 o 
   5   4  16        0.71       -1.83      4.40 o 
   6   4  16        3.24        2.67      4.90 o 
   7   4  16       20.59       19.02      5.05 o 
   8   4  16        9.74        9.06      5.45 o 
   9   4  16       20.94       13.00      7.55 o 
  10   4  16       66.72       66.02      9.95 o 
  11   4  16      141.09      156.67     15.68 o 
   0   5  16       43.05       49.21     10.11 o 
   1   5  16       72.87       72.79      8.20 o 
   2   5  16       71.41       63.49      8.86 o 
   3   5  16       39.57       48.56      7.70 o 
   4   5  16       39.03       45.51      6.39 o 
   5   5  16       16.34       19.68      5.98 o 
   6   5  16        3.11        0.52      5.21 o 
   7   5  16       28.44       28.24      6.27 o 
   8   5  16        3.80       19.48      5.89 o 
   9   5  16       12.49        9.84      8.91 o 
   0   6  16       42.06       67.23     12.31 o 
   1   6  16        8.91        0.90      6.48 o 
   2   6  16       23.80       14.32      7.50 o 
   3   6  16       33.83       52.71      8.38 o 
   4   6  16       12.39       20.27      7.64 o 
   2   0  17      160.36      145.23      6.14 o 
   4   0  17      111.30      113.46      5.36 o 
   6   0  17      618.51      613.45     21.51 o 
   8   0  17      355.70      334.73     13.75 o 
  10   0  17      138.47      135.78      9.79 o 
  12   0  17       73.96       61.66     11.31 o 
  14   0  17       14.71       22.48     10.83 o 
   1   1  17       34.27       46.66      4.09 o 
   2   1  17       17.27       12.34      3.34 o 
   3   1  17      266.85      247.77      7.96 o 
   4   1  17       50.41       56.49      4.13 o 
   5   1  17      288.43      275.81     11.25 o 
   6   1  17        6.37        2.56      3.07 o 
   7   1  17      125.94      114.60      5.09 o 
   8   1  17       80.45      103.53      5.61 o 
   9   1  17      104.96       97.58      8.54 o 
  10   1  17      252.03      223.70     10.80 o 
  11   1  17       29.55       38.34      6.44 o 
  12   1  17      158.96      147.53     10.34 o 
  13   1  17       19.96       42.00      8.80 o 
  14   1  17       72.78      111.02     11.38 o 
   1   2  17      270.32      243.25      7.34 o 
   2   2  17      162.70      175.19      6.53 o 
   3   2  17      424.25      421.95      8.45 o 
   4   2  17       61.32       64.55      5.17 o 
   5   2  17       51.45       62.96      4.88 o 
   6   2  17       11.64       12.64      3.62 o 
   7   2  17      141.62      132.38      5.57 o 
   8   2  17       14.25       28.66      6.30 o 
   9   2  17      100.47      100.80      8.78 o 
  10   2  17       13.30       10.70      5.74 o 
  11   2  17       17.78       21.68      7.53 o 
  12   2  17        5.21        6.82      7.51 o 
  13   2  17        4.72       15.18      6.86 o 
  14   2  17       39.22       65.16     10.79 o 
   1   3  17      111.14      105.27      6.92 o 
   2   3  17       12.19        3.79      4.58 o 
   3   3  17       64.81       53.31      5.56 o 
   4   3  17       61.24       69.09      5.95 o 
   5   3  17       17.69       15.26      4.51 o 
   6   3  17       88.19      117.03      6.59 o 
   7   3  17       95.05      110.39      7.06 o 
   8   3  17      110.60      120.40      8.02 o 
   9   3  17        8.46        5.48     10.89 o 
  10   3  17      192.38      186.79     10.36 o 
  11   3  17       10.09       17.58      6.56 o 
  12   3  17        1.10        3.67      6.73 o 
  13   3  17       22.63       27.55      7.89 o 
   1   4  17        0.98       -1.40      5.51 o 
   2   4  17      235.94      184.70      7.81 o 
   3   4  17      391.58      357.56      9.16 o 
   4   4  17      300.45      277.74      8.41 o 
   5   4  17       53.61       50.36      6.27 o 
   6   4  17       34.74       33.45      6.03 o 
   7   4  17       15.09        2.99      5.50 o 
   8   4  17        4.67        2.43      5.47 o 
   9   4  17       23.23       35.84      9.01 o 
  10   4  17      152.62      154.81     11.82 o 
  11   4  17       45.94       49.72     10.57 o 
   1   5  17        4.86        1.36      5.73 o 
   2   5  17       58.59       50.90      7.54 o 
   3   5  17       20.67       17.85      6.69 o 
   4   5  17       26.65       20.96      6.01 o 
   5   5  17       88.10      105.35      8.29 o 
   6   5  17       39.38       45.40      7.27 o 
   7   5  17        4.68       13.30      7.52 o 
   8   5  17       24.43       43.60      7.01 o 
   1   6  17        5.61        8.76      8.56 o 
   2   6  17        1.37        9.01      7.57 o 
   0   0  18      627.58      626.13     14.41 o 
   2   0  18       62.13       67.33      6.18 o 
   4   0  18       63.55       71.51      5.52 o 
   6   0  18      420.48      379.56     23.78 o 
   8   0  18      124.72      138.47      7.23 o 
  10   0  18       50.81       65.71     10.43 o 
  12   0  18      146.56      138.49     11.51 o 
  14   0  18       16.37       26.71     22.35 o 
   0   1  18      613.84      594.24     27.33 o 
   1   1  18      152.19      147.32      6.12 o 
   2   1  18     1426.94     1347.62     53.28 o 
   3   1  18      570.83      572.53     13.33 o 
   4   1  18      439.03      415.59     14.65 o 
   5   1  18      449.09      433.59     12.04 o 
   6   1  18        6.55        7.22      3.35 o 
   7   1  18       57.88       70.32      4.88 o 
   8   1  18        4.75        7.83      4.17 o 
   9   1  18       15.34       14.03      5.79 o 
  10   1  18       42.12       38.83      7.62 o 
  11   1  18        9.70       18.59      7.65 o 
  12   1  18        0.52       -4.43      6.57 o 
  13   1  18        4.27       -4.67      7.56 o 
  14   1  18       63.66       92.58     11.47 o 
   0   2  18       98.91       98.68      8.66 o 
   1   2  18      240.99      220.41      7.36 o 
   2   2  18       80.55       98.37      6.33 o 
   3   2  18      205.50      192.96      7.08 o 
   4   2  18        1.72        1.83      3.66 o 
   5   2  18      200.07      187.98      7.47 o 
   6   2  18      104.59      117.95      5.08 o 
   7   2  18      200.23      198.29      6.06 o 
   8   2  18       17.84       12.02      4.51 o 
   9   2  18       29.16       41.97      6.98 o 
  10   2  18        7.82        9.84      6.37 o 
  11   2  18       67.96       72.37      8.32 o 
  12   2  18      173.92      187.26      9.01 o 
  13   2  18       34.97       25.76      7.53 o 
   0   3  18       35.15       32.90      7.56 o 
   1   3  18       21.50       15.19      4.89 o 
   2   3  18      152.71      120.89      6.42 o 
   3   3  18       42.30       37.19      5.76 o 
   4   3  18       27.70       25.38      4.99 o 
   5   3  18       20.02       28.19      5.10 o 
   6   3  18      452.86      400.91      9.44 o 
   7   3  18       66.13       86.35      7.79 o 
   8   3  18        5.32        1.93      6.24 o 
   9   3  18       32.84       31.71      8.16 o 
  10   3  18       15.49       22.65      8.63 o 
  11   3  18       48.83       71.59     10.50 o 
  12   3  18        4.19        3.26      8.62 o 
   0   4  18      153.42      123.95      9.69 o 
   1   4  18       63.40       64.83      7.04 o 
   2   4  18      121.89      126.46      7.39 o 
   3   4  18      132.50      130.37      8.04 o 
   4   4  18      136.43      126.11      7.20 o 
   5   4  18       13.82        5.24      6.42 o 
   6   4  18       51.04       62.21      6.78 o 
   7   4  18       53.91       67.86      7.08 o 
   8   4  18       29.38       34.71      6.02 o 
   9   4  18       10.79       -6.41      9.76 o 
  10   4  18       50.23       61.51     10.70 o 
   0   5  18        6.80        6.56      8.67 o 
   1   5  18       35.99       31.38      7.01 o 
   2   5  18       72.58       63.60      8.00 o 
   3   5  18       54.86       73.53      8.26 o 
   4   5  18       22.27       43.23      7.57 o 
   5   5  18        4.78        8.87      6.32 o 
   6   5  18       10.02        2.93      7.75 o 
   7   5  18       16.90       23.04      6.79 o 
   2   0  19       33.55       32.59      5.07 o 
   4   0  19      161.81      168.22      7.54 o 
   6   0  19        2.64        0.94      7.75 o 
   8   0  19       86.64      109.84      7.80 o 
  10   0  19       78.75       95.02     11.72 o 
  12   0  19       13.93       26.42     10.59 o 
  14   0  19       27.77       51.81     25.80 o 
   1   1  19      549.28      539.08     10.33 o 
   2   1  19      289.99      274.51      6.86 o 
   3   1  19       45.10       51.51      4.75 o 
   4   1  19       15.27       19.04      4.03 o 
   5   1  19       10.34       12.03      3.59 o 
   6   1  19       57.52       69.73      5.04 o 
   7   1  19      224.01      212.01      6.18 o 
   8   1  19       26.42       31.77      4.49 o 
   9   1  19       19.25       35.66      8.52 o 
  10   1  19       90.20      117.48     13.74 o 
  11   1  19       19.66       32.30      8.15 o 
  12   1  19      133.64      149.75     10.60 o 
  13   1  19       28.58       42.55      9.35 o 
   1   2  19      210.46      185.38      7.11 o 
   2   2  19     1092.26     1047.98     21.73 o 
   3   2  19       77.41       75.28      7.45 o 
   4   2  19       58.64       65.36      5.67 o 
   5   2  19      232.28      201.38      9.36 o 
   6   2  19       47.80       56.30      5.61 o 
   7   2  19       64.71       63.59      5.76 o 
   8   2  19       21.70       30.88      4.67 o 
   9   2  19       12.78        9.21      7.50 o 
  10   2  19       26.15       25.33      6.75 o 
  11   2  19       44.22       55.16      7.72 o 
  12   2  19        4.29       19.48      7.31 o 
  13   2  19       36.14       43.19      8.56 o 
   1   3  19       32.68       43.04      6.04 o 
   2   3  19       40.43       47.74      6.20 o 
   3   3  19       17.04       20.20      7.46 o 
   4   3  19       16.51        8.81      4.51 o 
   5   3  19       10.23       13.06      5.08 o 
   6   3  19       56.17       75.32      6.71 o 
   7   3  19        6.50        2.91      6.96 o 
   8   3  19      108.55      128.16      7.76 o 
   9   3  19        9.99       18.14     11.97 o 
  10   3  19       19.52       14.95      8.62 o 
  11   3  19       18.09       20.44      8.54 o 
  12   3  19       15.94       19.04      9.53 o 
   1   4  19        0.94       -9.71      5.04 o 
   2   4  19       38.86       37.83      6.69 o 
   3   4  19       27.13       23.35      6.28 o 
   4   4  19       72.16       85.43      7.28 o 
   5   4  19       63.09       78.34      7.11 o 
   6   4  19       33.62       40.75      6.52 o 
   7   4  19        7.23        6.22      6.01 o 
   8   4  19        7.18        4.94      6.28 o 
   9   4  19        2.61      -13.71      6.85 o 
  10   4  19        6.97        3.89      9.14 o 
   1   5  19        7.07       -3.02      6.29 o 
   2   5  19        1.75       -8.50      6.17 o 
   3   5  19       76.25       97.37     11.86 o 
   4   5  19       39.33       32.56      7.75 o 
   5   5  19       20.67       25.62      6.76 o 
   6   5  19       18.13       14.68      6.92 o 
   0   0  20      439.15      453.75     24.27 o 
   2   0  20      860.21      801.08     15.47 o 
   4   0  20       27.79       39.19      6.25 o 
   6   0  20       53.46       51.73      7.43 o 
   8   0  20      130.45      128.96      7.53 o 
  10   0  20       97.64       69.83     15.96 o 
  12   0  20      107.57      158.44     15.81 o 
   0   1  20       44.58       48.17      7.76 o 
   1   1  20      137.26      123.48      6.03 o 
   2   1  20       58.02       66.05      6.21 o 
   3   1  20      103.28      103.71      5.69 o 
   4   1  20       60.68       74.23      7.14 o 
   5   1  20      105.40      101.65      5.35 o 
   6   1  20       26.06       34.34      7.28 o 
   7   1  20      160.08      158.49      5.69 o 
   8   1  20      100.78       95.00      7.61 o 
   9   1  20       71.24       85.90     13.37 o 
  10   1  20       33.81       45.50     10.11 o 
  11   1  20       10.73        7.41      7.58 o 
  12   1  20        0.01       -3.88      7.78 o 
  13   1  20       23.36       33.91      9.47 o 
   0   2  20       90.80       98.55     10.30 o 
   1   2  20      414.50      363.90      9.60 o 
   2   2  20      130.56      117.83      6.33 o 
   3   2  20        4.78        6.14      4.61 o 
   4   2  20       20.42       16.00      5.13 o 
   5   2  20       24.57       15.73      4.73 o 
   6   2  20       64.87       71.11      6.09 o 
   7   2  20        8.91        2.56      4.63 o 
   8   2  20        5.17        4.56      4.92 o 
   9   2  20       23.48       27.64      6.36 o 
  10   2  20        3.85        5.79      9.33 o 
  11   2  20       72.65       95.70      9.24 o 
  12   2  20      202.81      175.44      9.35 o 
   0   3  20       38.68       30.99      8.23 o 
   1   3  20        4.92        3.31      4.83 o 
   2   3  20       38.22       43.31      6.24 o 
   3   3  20      124.53      115.66      7.03 o 
   4   3  20      198.94      165.28      7.91 o 
   5   3  20       11.25        1.70      4.89 o 
   6   3  20      391.02      356.18      9.40 o 
   7   3  20        4.77       -3.96      5.17 o 
   8   3  20        4.54        8.85      5.67 o 
   9   3  20        8.82       11.48      7.73 o 
  10   3  20       34.48       61.78     14.88 o 
  11   3  20        8.46       15.43      9.37 o 
   0   4  20      197.21      191.00     12.08 o 
   1   4  20       32.63       25.35      8.72 o 
   2   4  20       66.31       69.51      7.76 o 
   3   4  20       28.07       21.60      6.36 o 
   4   4  20       31.62       22.79      6.83 o 
   5   4  20       53.88       68.19      7.16 o 
   6   4  20       32.76       31.37      6.61 o 
   7   4  20       51.38       64.87      7.61 o 
   8   4  20       29.54       52.84      9.39 o 
   9   4  20       44.35       68.73     15.01 o 
   0   5  20       39.87       73.51     12.32 o 
   1   5  20        7.43       -0.20      8.49 o 
   2   5  20       39.48       32.92      8.41 o 
   3   5  20       20.13       24.37      9.96 o 
   4   5  20       10.20       17.05      7.48 o 
   5   5  20       48.48       79.56      9.06 o 
   2   0  21     2081.78     2016.90     55.79 o 
   4   0  21       30.71       46.00      6.79 o 
   6   0  21      108.94      123.01      9.19 o 
   8   0  21        7.13       13.42      6.05 o 
  10   0  21       21.39       67.70     14.90 o 
  12   0  21        2.02       -1.63     10.52 o 
   1   1  21      368.20      341.57     11.31 o 
   2   1  21       13.34        9.54      5.87 o 
   3   1  21       19.45       25.32      5.19 o 
   4   1  21       17.99       26.28      5.49 o 
   5   1  21       31.98       33.99      4.95 o 
   6   1  21        0.34       -2.72      3.76 o 
   7   1  21        5.48       12.26      5.45 o 
   8   1  21       18.21       17.90      5.09 o 
   9   1  21       53.88       47.79      8.17 o 
  10   1  21        6.15        2.85      9.05 o 
  11   1  21       14.10       21.02      8.44 o 
  12   1  21        8.97       16.91     11.56 o 
   1   2  21      193.54      172.66      7.38 o 
   2   2  21       48.23       40.26      6.01 o 
   3   2  21      115.93      120.35      7.27 o 
   4   2  21        2.19        5.15      4.89 o 
   5   2  21       16.92       15.38      5.39 o 
   6   2  21        4.72       -2.56      4.72 o 
   7   2  21        6.58       15.81      5.04 o 
   8   2  21       11.11       -0.36      5.12 o 
   9   2  21        5.93        5.10      7.14 o 
  10   2  21       17.15       12.06      7.92 o 
  11   2  21       57.66       84.43      9.17 o 
  12   2  21       12.76       38.11     11.34 o 
   1   3  21        5.72        1.44      4.90 o 
   2   3  21       14.90       11.70      5.91 o 
   3   3  21       68.81       56.28      7.10 o 
   4   3  21       35.91       48.07      7.08 o 
   5   3  21        2.71       -3.24      5.69 o 
   6   3  21       12.14       19.74      5.75 o 
   7   3  21       35.83       35.41      6.51 o 
   8   3  21       24.41       39.86      6.65 o 
   9   3  21       11.75        9.33      9.57 o 
  10   3  21        3.14        9.62      7.89 o 
   1   4  21       33.81       35.73      7.02 o 
   2   4  21       95.48      132.23      9.55 o 
   3   4  21       38.13       19.92      7.35 o 
   4   4  21      169.66      138.89      8.36 o 
   5   4  21       60.44       73.49      8.48 o 
   6   4  21        6.90        0.84      7.99 o 
   7   4  21       63.55       80.03      8.33 o 
   8   4  21       46.18       76.09      8.13 o 
   1   5  21       31.30       22.57      7.76 o 
   2   5  21       10.63       13.40      7.55 o 
   3   5  21        6.01        7.76      7.17 o 
   0   0  22      413.72      385.47     19.95 o 
   2   0  22       90.82      124.65      7.84 o 
   4   0  22      620.59      572.67     19.76 o 
   6   0  22      137.54      132.72      8.17 o 
   8   0  22      339.98      310.65     12.65 o 
  10   0  22        7.45       11.97     12.90 o 
  12   0  22       15.13       35.43     17.42 o 
   0   1  22     1755.56     1716.24     33.78 o 
   1   1  22      558.09      498.15     11.02 o 
   2   1  22      179.37      166.77      8.68 o 
   3   1  22       29.85       36.20      5.84 o 
   4   1  22        2.11        3.33      4.75 o 
   5   1  22       59.09       68.91      6.79 o 
   6   1  22        8.69        9.48      5.61 o 
   7   1  22       23.16       29.12      5.36 o 
   8   1  22       13.65       13.42      4.76 o 
   9   1  22       61.96       78.84     11.38 o 
  10   1  22       47.41       77.73     12.35 o 
  11   1  22       15.46       24.46      9.21 o 
  12   1  22       14.26       20.63      9.41 o 
   0   2  22        7.31       -2.46      7.43 o 
   1   2  22       26.14       25.32      6.41 o 
   2   2  22       18.79       17.08      5.60 o 
   3   2  22      113.04      123.43      8.51 o 
   4   2  22        8.66        8.54      5.56 o 
   5   2  22       14.96       20.46      5.85 o 
   6   2  22       24.56       36.22      5.94 o 
   7   2  22      100.01      116.86      7.03 o 
   8   2  22       14.52       22.46     10.12 o 
   9   2  22       20.47       40.44      8.33 o 
  10   2  22        1.15       -0.13     14.63 o 
  11   2  22        6.71       13.69     12.90 o 
   0   3  22       37.26       41.32     13.77 o 
   1   3  22        2.78       -3.06      5.26 o 
   2   3  22       11.48       11.15      6.03 o 
   3   3  22       17.81       15.40      6.38 o 
   4   3  22      155.50      150.13      8.31 o 
   5   3  22       30.74       39.61      7.36 o 
   6   3  22       36.43       50.25     10.44 o 
   7   3  22       51.39       71.58     11.52 o 
   8   3  22        1.99        9.21      6.34 o 
   9   3  22        2.25        2.11      9.69 o 
   0   4  22       54.87       71.50     15.50 o 
   1   4  22        9.94       21.00      8.72 o 
   2   4  22       50.99       66.99      8.14 o 
   3   4  22        0.54       -4.97      6.35 o 
   4   4  22       73.41       91.80      9.13 o 
   5   4  22        0.93       -4.16      7.24 o 
   6   4  22       17.14       18.72      7.56 o 
   7   4  22       47.48       80.87     13.50 o 
   2   0  23       80.56      108.81      9.00 o 
   4   0  23       15.21       25.37      6.29 o 
   6   0  23      243.08      207.74      9.50 o 
   8   0  23       30.60       54.33      8.15 o 
  10   0  23        1.10        3.99     12.90 o 
   1   1  23      123.11      134.93      7.01 o 
   2   1  23       14.27        4.39      5.08 o 
   3   1  23      205.61      206.01      7.96 o 
   4   1  23      254.15      230.59      9.85 o 
   5   1  23        5.82       10.94      6.50 o 
   6   1  23       11.14        3.61      6.73 o 
   7   1  23       85.12      117.71     10.67 o 
   8   1  23       29.21       30.69      5.42 o 
   9   1  23       72.62       90.13     12.52 o 
  10   1  23       21.42       33.41     11.19 o 
  11   1  23       35.32       91.52     11.69 o 
   1   2  23        3.71       -6.64      5.11 o 
   2   2  23       16.59       14.74      5.93 o 
   3   2  23      106.73      106.50      8.34 o 
   4   2  23      138.31      148.71      7.67 o 
   5   2  23       22.68       33.17      6.69 o 
   6   2  23      131.48      153.14      9.77 o 
   7   2  23       47.43       55.34      6.73 o 
   8   2  23       10.82       32.53      6.33 o 
   9   2  23        1.00       -1.46     13.57 o 
  10   2  23       12.55       12.77     17.29 o 
   1   3  23       18.81       16.06      6.29 o 
   2   3  23       21.51       18.30      6.46 o 
   3   3  23       40.71       58.56      7.65 o 
   4   3  23       84.96       75.91      8.23 o 
   5   3  23        0.36       10.15      6.72 o 
   6   3  23        3.67        8.33      7.05 o 
   7   3  23        1.14        7.73      6.87 o 
   8   3  23       20.92       37.90      7.17 o 
   1   4  23        1.67       -8.69      6.36 o 
   2   4  23       37.48       50.01      8.04 o 
   3   4  23        4.06        6.80      7.21 o 
   4   4  23       31.40       36.80      8.19 o 
   5   4  23        1.42       -0.85      7.19 o 
   0   0  24     1000.61      945.84     32.32 o 
   2   0  24      160.60      143.77     10.35 o 
   4   0  24       74.88       99.00      9.21 o 
   6   0  24        3.94        4.70      6.65 o 
   8   0  24        2.97       18.04      7.28 o 
  10   0  24       29.20       88.32     18.75 o 
   0   1  24      186.34      187.72     11.16 o 
   1   1  24       68.27       76.15      7.25 o 
   2   1  24        5.37       11.00      5.48 o 
   3   1  24      228.38      203.24      9.58 o 
   4   1  24      182.87      146.36      8.91 o 
   5   1  24       47.11       57.45      8.74 o 
   6   1  24      133.01      151.97      8.45 o 
   7   1  24        8.96        2.19      5.42 o 
   8   1  24        6.55       11.31      5.55 o 
   9   1  24       36.25       54.90     14.37 o 
  10   1  24       24.01       40.39     13.63 o 
   0   2  24      293.40      272.53     13.43 o 
   1   2  24       49.70       57.87      8.70 o 
   2   2  24        4.46        2.24      6.00 o 
   3   2  24       30.05       35.24      6.95 o 
   4   2  24       37.13       46.93      7.32 o 
   5   2  24        8.48        9.79      6.30 o 
   6   2  24       10.31        4.82      6.54 o 
   7   2  24       41.24       49.74      8.45 o 
   8   2  24        7.46       18.22      8.67 o 
   9   2  24        9.50      -20.88     15.43 o 
   0   3  24      104.51      115.22     21.55 o 
   1   3  24        4.97        4.13      6.30 o 
   2   3  24        5.45        3.40      6.26 o 
   3   3  24        0.30       -6.01      6.29 o 
   4   3  24        6.68        7.06      6.80 o 
   5   3  24       13.82       22.05      7.43 o 
   6   3  24        6.80       14.60      7.52 o 
   7   3  24       33.82       45.59      8.77 o 
   0   4  24      105.75      103.42     13.87 o 
   1   4  24       10.40       11.27      7.11 o 
   2   4  24        1.14       -0.13      7.13 o 
   3   4  24        2.86       -0.32      7.41 o 
   2   0  25       61.56       80.79     11.12 o 
   4   0  25      923.14      870.63     36.11 o 
   6   0  25      121.74      123.43      9.61 o 
   8   0  25      211.40      201.07     10.50 o 
   1   1  25      142.47      142.36      7.46 o 
   2   1  25        8.59        8.22      7.09 o 
   3   1  25       33.97       33.44      7.86 o 
   4   1  25        7.58       17.20      6.27 o 
   5   1  25      146.33      144.87      8.67 o 
   6   1  25       12.26       23.11      6.19 o 
   7   1  25       25.32       31.20      6.65 o 
   8   1  25       23.85       41.87      8.71 o 
   9   1  25       34.92       79.94     19.15 o 
   1   2  25       31.96       30.59      8.06 o 
   2   2  25        0.03       -2.02      6.13 o 
   3   2  25        1.13      -11.49      5.74 o 
   4   2  25       10.82       21.05      7.06 o 
   5   2  25       15.13       26.42      6.91 o 
   6   2  25        3.17       14.68      7.92 o 
   7   2  25       14.35        1.87      9.56 o 
   8   2  25       15.33       19.42      9.63 o 
   1   3  25        3.77       -6.01      6.47 o 
   2   3  25        2.08        3.97      6.80 o 
   3   3  25        7.52       23.32      7.51 o 
   4   3  25       18.83       27.52      7.78 o 
   5   3  25       20.77       20.11      7.83 o 
   6   3  25        4.70       24.10      8.77 o 
   0   0  26        4.25       12.77     10.91 o 
   2   0  26      233.99      204.45     12.60 o 
   4   0  26      392.54      364.33     15.60 o 
   6   0  26      507.64      511.11     31.77 o 
   8   0  26      153.74      161.32     10.81 o 
   0   1  26      154.82      138.20     15.43 o 
   1   1  26       94.75      115.62     10.42 o 
   2   1  26        7.76       11.28      7.40 o 
   3   1  26       30.53       44.01      7.44 o 
   4   1  26        2.56        3.27      5.59 o 
   5   1  26       97.57      112.81      8.37 o 
   6   1  26       60.96       84.93     11.39 o 
   7   1  26        5.66       11.47      6.49 o 
   8   1  26        5.98       13.33      6.64 o 
   0   2  26       15.29        5.21      9.29 o 
   1   2  26        5.37       -0.65      6.23 o 
   2   2  26        4.40       14.34      6.70 o 
   3   2  26       16.62       33.86      7.48 o 
   4   2  26        4.08        8.23      7.04 o 
   5   2  26       24.56       42.24      9.89 o 
   6   2  26        0.05       10.90      9.16 o 
   7   2  26        7.08       17.39     12.42 o 
   0   3  26       18.82       13.61     10.34 o 
   1   3  26        3.88        9.41     10.15 o 
   2   3  26       25.00       25.94      7.73 o 
   3   3  26       22.67       32.70      8.49 o 
   4   3  26        0.07       -5.05      7.80 o 
   2   0  27      173.22      181.24     12.17 o 
   4   0  27       41.41       77.65     27.60 o 
   6   0  27       14.40       32.58      9.78 o 
   1   1  27       40.44       42.05      7.12 o 
   2   1  27       17.30       24.56      6.03 o 
   3   1  27       12.06       14.66      6.49 o 
   4   1  27       32.14       59.63      7.46 o 
   5   1  27       40.02       53.45      7.45 o 
   6   1  27        0.65       13.50      6.37 o 
   1   2  27        1.12        7.80      6.91 o 
   2   2  27        1.68       14.16      7.35 o 
   3   2  27        0.64       -5.31      9.93 o 
   4   2  27      178.85      188.49     11.25 o 
   5   2  27       32.72       55.16     10.11 o 
   0   0  28       22.94       25.27     13.57 o 
   2   0  28       89.80      132.87     18.56 o 
   4   0  28       54.94       77.89     11.96 o 
   0   1  28        0.84      -16.35      8.18 o 
   1   1  28        5.36        1.94      6.89 o 
   2   1  28       10.88        6.55      8.10 o 
   3   1  28       29.77       39.41      8.14 o 
   4   1  28       25.47       25.40      9.58 o 
   5   1  28       66.00      102.42      8.51 o 
   0   2  28      118.59      128.73     14.63 o 
   1   2  28        1.26       14.68      8.18 o 
   2   2  28       26.50       46.34      9.65 o 
   2   0  29      233.84      227.59     14.34 o 
   1   1  29        8.86        0.20      7.32 o 
                                                 
